# Supplementary material for: Detecting protein and DNA/RNA structures in cryo-EM maps of intermediate resolution using deep learning
Source: Nat Commun. 2021 Apr 16;12:2302. doi: 10.1038/s41467-021-22577-3 (PMC8052361; doi:10.1038/s41467-021-22577-3)
Supplement: Supplementary file 4 — Supplementary Data 1 [file 41467_2021_22577_MOESM4_ESM.xlsx]

## Sheet: SIMU_6 phase1
PDB_ID	Coil f1	Beta f1	Alpha f1	DRNA f1	overall f1	Coil accu	Beta accu	Alpha accu	DRNA accu	overall accu	Q3	Q4	Coil recall	Beta recall	Alpha recall	DRNA recall	Coil Segment Acc	Beta Segment Acc	Alpha Segment Acc
1A74	0.757517	0.697426	0.827798	0.93173	0.816329	0.70862	0.779522	0.806954	0.940117	0.815365	0.80805	0.830137	0.771605	0.85	0.836066	1	0.75	1	1
1B2M	0.740316	0.763882	0.85192	0.599676	0.753936	0.640596	0.807018	0.985201	0.852535	0.752879	0.772947	0.77619	0.64486	0.863636	1	1	0.666667	1	1
1BMV	0.782746	0.816209	0.724611	0.714796	0.785929	0.754168	0.862697	0.813142	0.632111	0.786952	0.828265	0.824561	0.763889	0.902128	0.861111	0.636364	0.909091	0.965517	1
1C7Y	0.638416	0.0678733	0.57341	0.961031	0.68719	0.914894	0.0353774	0.413678	0.989144	0.721932	0.479798	0.654362	0.893939	0.0285714	0.360825	1	1	0	0.333333
1CA6	0.617978	0.800554	0.729373	0.970317	0.851316	0.589286	0.735369	0.863281	0.968335	0.850629	0.830769	0.864198	0.611111	0.896552	0.944444	1	0	1	1
1CMA	0.841494	0.671053	0.898851	0.970785	0.885503	0.826211	0.588462	0.920334	0.992321	0.88806	0.888889	0.89823	0.877778	0.65	0.948454	1	1	1	1
1DFM	0.63754	0.748791	0.889374	0.870741	0.781699	0.570188	0.849714	0.878575	0.851852	0.783746	0.795349	0.809524	0.552448	0.94	0.890511	1	0.647059	1	0.9
1DGC	0.342857	-1	0.974513	0.969507	0.943189	0.266667	-1	0.981873	0.980237	0.948934	0.907407	0.931507	0.2	-1	0.979592	1	1	-1	1
1H6F	0.688816	0.829756	0.725643	0.97927	0.830871	0.624081	0.825728	0.842534	0.991672	0.832786	0.772358	0.798561	0.621622	0.888889	0.844156	1	0.48	1	0.714286
1IL2	0.727453	0.800972	0.887077	0.974851	0.86122	0.667604	0.865464	0.892592	0.987934	0.863629	0.817793	0.835901	0.660241	0.899696	0.908235	1	0.770492	1	0.967742
1JKP	0.64966	-1	0.899587	0.954708	0.911123	0.704797	-1	0.908333	0.930854	0.901361	0.782609	0.851351	0.631579	-1	0.888889	0.964286	1	-1	1
1KSY	0.781772	0.872862	0.929787	0.9857	0.9156	0.806659	0.828912	0.929605	0.995615	0.915541	0.887872	0.902	0.783784	0.890511	0.94709	1	1	1	1
1M8X	0.584582	0.385321	0.93145	0.865186	0.864363	0.465116	0.287671	0.966016	0.927721	0.876233	0.851689	0.854885	0.325926	0.333333	0.988889	1	0.461538	-1	1
1MSW	0.800937	0.648287	0.93493	0.947001	0.876809	0.740917	0.836207	0.948872	0.946844	0.874926	0.87703	0.883388	0.749235	0.859375	0.968153	1	0.76087	1	1
1MUS	0.702227	0.788502	0.880889	0.938873	0.840107	0.686932	0.83221	0.902447	0.899541	0.839589	0.846827	0.853119	0.692857	0.909091	0.917431	0.925	0.681818	1	1
1MZP	0.791367	0.833447	0.880783	0.989808	0.915382	0.763265	0.859748	0.899183	0.989215	0.915791	0.853774	0.883895	0.780488	0.882353	0.911392	1	0.785714	1	1
1NYB	0.613569	-1	0.925	0.953638	0.929132	0.806202	-1	0.978836	0.917307	0.915962	0.904762	0.933333	0.714286	-1	1	0.958333	1	-1	1
1Q2S	0.666857	0.701175	0.891284	0.872571	0.784502	0.637618	0.811168	0.877789	0.807274	0.782492	0.799331	0.800391	0.626692	0.824561	0.917749	0.842105	0.564103	0.95	1
1T05	0.788942	0.719159	0.889184	0.910099	0.82448	0.736081	0.825227	0.897029	0.926402	0.823476	0.829369	0.836472	0.751092	0.857923	0.923313	1	0.821429	1	0.954545
1UBD	0.633262	0.57971	0.644444	0.92871	0.805198	0.74717	0.656934	0.496575	0.910858	0.800995	0.699115	0.777778	0.84	0.631579	0.568182	1	1	1	0.5
1UUT	0.73814	0.818986	0.873126	0.958586	0.846449	0.626194	0.873016	0.975515	0.955421	0.852013	0.832905	0.844869	0.613333	0.918919	0.993939	1	0.8	1	1
1UVN	0.734404	0.66171	0.88451	0.235628	0.776252	0.712062	0.82325	0.841128	0.22585	0.771092	0.817177	0.81328	0.740409	0.858657	0.86933	0.166667	0.759615	0.964912	0.969697
1XPX	0.435132	-1	0.598425	0.944756	0.659789	0.289092	-1	0.912429	0.994941	0.687988	0.461538	0.527607	0.242105	-1	0.895833	1	0.222222	-1	1
1YSH	0.477733	0.30663	0.794432	0.843709	0.778577	0.713854	0.60989	0.766396	0.748052	0.742315	0.730769	0.775414	0.7	0.592593	0.788618	0.846626	0.866667	0.666667	0.888889
1Z63	0.744704	0.772727	0.873976	0.96209	0.846294	0.660784	0.93552	0.895844	0.98593	0.849346	0.815301	0.829809	0.67268	0.945736	0.91206	1	0.7	1	1
1ZL3	0.745219	0.839482	0.895609	0.927536	0.8471	0.719657	0.862116	0.891914	0.939759	0.848216	0.870432	0.878882	0.747573	0.934579	0.934066	1	0.833333	1	1
2AOQ	0.770045	0.721106	0.872526	0.883632	0.823426	0.771797	0.85037	0.855596	0.819533	0.819048	0.872146	0.876543	0.820225	0.959184	0.876543	0.916667	0.833333	1	1
2BSQ	0.791673	0.782134	0.934172	0.961009	0.897921	0.735231	0.784861	0.948582	0.996907	0.900559	0.8948	0.90301	0.741176	0.833333	0.982	1	0.934783	1	1
2BZF	0.460945	-1	0.615868	0.963884	0.697036	0.306018	-1	0.953771	0.997549	0.719622	0.482759	0.554455	0.283333	-1	0.925926	1	0.166667	-1	1
2ER8	0.76378	-1	0.764627	0.87603	0.811781	0.835407	-1	0.658367	0.845528	0.793711	0.800752	0.828025	0.924812	-1	0.676692	0.979167	1	-1	0.4
2EZV	0.698972	0.783585	0.89101	0.860753	0.793287	0.621207	0.792172	0.906953	0.992303	0.799042	0.779439	0.79115	0.61165	0.855615	0.922535	1	0.83871	0.96	1
2FCC	0.703117	0.155496	0.87001	0.88791	0.821427	0.730361	0.333333	0.894266	0.817284	0.808409	0.835165	0.838095	0.777778	0	0.935252	0.857143	1	-1	1
2KAE	0.664745	-1	0.561497	0.97729	0.899726	0.588435	-1	0.507246	0.978018	0.884162	0.563636	0.747368	0.589744	-1	0.5	1	0.666667	-1	0.5
2L3C	0.641161	0.845501	0.894807	0.968979	0.914703	0.692308	0.763804	0.903226	0.968979	0.913056	0.821918	0.869159	0.666667	0.875	0.892857	0.970588	0.75	1	1
2LEV	0.857422	0.740741	0.852071	0.977455	0.937842	0.839388	0.88	0.813559	0.975327	0.936722	0.839286	0.895349	0.794118	1	0.846154	1	1	1	1
2N21	0.589431	-1	0.530864	0.918136	0.853533	0.771277	-1	0.398148	0.896024	0.84788	0.631579	0.810811	0.727273	-1	0.5	1	1	-1	1
2N8L	0.792793	0.860809	0.867562	0.773885	0.824723	0.844607	0.846602	0.810762	0.786408	0.822861	0.847368	0.853535	0.909091	0.829268	0.807229	1	1	1	0.833333
2NQP	0.775142	0.794661	0.825024	0.917698	0.819357	0.73781	0.891218	0.801157	0.911021	0.819379	0.814042	0.821333	0.75	0.938144	0.8	0.929577	0.909091	0.972973	1
2PY5	0.643712	0.763674	0.844043	0.549324	0.728256	0.617927	0.752012	0.936657	0.472949	0.735146	0.813891	0.810599	0.638356	0.837838	0.968661	0.678571	0.688889	0.916667	0.961538
2ZHG	0.717496	0.609756	0.880337	0.954045	0.870019	0.756345	0.663717	0.828373	0.966898	0.867818	0.833333	0.857143	0.833333	0.625	0.855263	1	1	1	1
3EQT	0.723977	0.772816	0.624606	0.845238	0.748862	0.754878	0.796531	0.558533	0.809326	0.749844	0.794776	0.806338	0.873786	0.840708	0.538462	1	1	0.9	0.666667
3ER9	0.767076	0.804773	0.909533	0.121673	0.830573	0.712314	0.885475	0.927213	0.117647	0.832764	0.86612	0.86376	0.714844	0.921875	0.956897	0	0.771429	0.961538	1
3FOZ	0.779011	0.816123	0.922665	0.985073	0.923847	0.742321	0.940501	0.920693	0.985299	0.924101	0.896211	0.916	0.78607	0.955224	0.949853	1	0.828571	1	1
3GLF	0.825181	0.80141	0.922995	0.820513	0.874482	0.830338	0.882574	0.904442	0.831378	0.873264	0.900255	0.899637	0.861135	0.881579	0.925636	0.854167	0.927374	1	1
3H25	0.702035	0.841977	0.919295	0.958418	0.882257	0.645722	0.849754	0.933145	0.979204	0.885482	0.855615	0.873832	0.653846	0.915254	0.947368	1	0.777778	1	1
3HXQ	0.727459	0.754569	0.908036	0.96405	0.879232	0.659239	0.923323	0.91787	0.944152	0.878076	0.8	0.829876	0.584416	0.954545	0.924051	0.97561	0.615385	1	1
3OIN	0.728141	0.73014	0.812296	0.805668	0.759444	0.672092	0.879044	0.834544	0.699883	0.758876	0.805556	0.809417	0.712121	0.94	0.843284	0.928571	0.714286	0.9375	1
3PDM	0.654709	0.203966	0.795662	0.452107	0.662301	0.506241	0.330275	0.877834	0.827103	0.640875	0.670807	0.676829	0.5625	0.125	0.929825	1	0.625	1	1
3Q1R	0.303209	0.642476	0.779203	0.968116	0.946704	0.667286	0.890533	0.812676	0.938662	0.929707	0.783784	0.939891	0.657143	0.875	0.826923	0.979452	0.571429	1	1
3Q3D	0.809377	0.868257	0.943229	0.966421	0.903631	0.785821	0.898069	0.920743	0.995389	0.904348	0.901818	0.909396	0.793103	0.955882	0.95	1	0.909091	1	1
3QOQ	0.758389	0.81958	0.951444	0.969864	0.916674	0.68568	0.825352	0.964096	0.995749	0.92	0.906593	0.922018	0.75	0.916667	0.981132	1	0.833333	1	1
3R9X	0.711631	0.759897	0.857728	0.844992	0.794024	0.724869	0.882859	0.837838	0.756647	0.791033	0.829907	0.829825	0.737624	0.927928	0.864865	0.828571	0.78125	1	1
3SSE	0.726206	0.785619	0.799673	0.919345	0.803485	0.677949	0.841255	0.770686	0.981865	0.807116	0.783333	0.799383	0.694656	0.910256	0.802198	1	0.846154	1	1
3UGP	0.690214	-1	0.916888	0.8	0.840057	0.93125	-1	0.864473	0.673684	0.819436	0.904494	0.891192	0.974359	-1	0.884892	0.733333	1	-1	1
3V11	0.720548	0.795745	0.847237	0.918222	0.821023	0.716621	0.907244	0.785141	0.870547	0.818496	0.804154	0.813423	0.692029	0.957746	0.794595	0.901408	0.825	1	0.923077
3WTX	0.742926	0.834608	0.87278	0.956356	0.843838	0.647812	0.914365	0.908426	0.996306	0.849222	0.818571	0.832895	0.650165	0.95671	0.933735	1	0.644444	0.972222	1
3ZDC	0.698258	0.76569	0.868503	0.912145	0.8192	0.745675	0.816964	0.815032	0.920469	0.815399	0.837398	0.844961	0.786667	0.878788	0.855072	1	0.666667	1	0.9
3ZHM	0.827109	-1	0.931081	0.978509	0.936194	0.776623	-1	0.929825	0.988909	0.932065	0.948718	0.958333	0.88	-1	0.981132	1	1	-1	1
4A15	0.61844	0.66468	0.838013	0.157895	0.722969	0.668199	0.899919	0.739794	0.0909091	0.718735	0.768067	0.762938	0.653179	0.954545	0.778443	0	0.678571	0.944444	0.875
4AIJ	0.754649	0.865517	0.952726	0.979703	0.931963	0.705157	0.874564	0.956016	0.997615	0.933913	0.914286	0.925466	0.716667	1	0.965	1	0.818182	1	1
4E9F	0.731872	-1	0.898528	0.964132	0.892051	0.642963	-1	0.882031	0.970397	0.870359	0.817518	0.84375	0.622222	-1	0.913043	1	0.555556	-1	1
4IEM	0.66479	0.715278	0.829642	0.895419	0.766854	0.601018	0.941132	0.764473	0.858815	0.764904	0.713382	0.728343	0.549906	0.978417	0.757576	0.927711	0.652778	1	0.842105
4IS1	0.692877	0.394667	0.681424	0.963617	0.847306	0.788586	0.517483	0.585124	0.937781	0.839727	0.714286	0.793103	0.914894	0.25	0.630435	1	1	-1	0.75
4JZU	0.753357	0.874387	0.813522	0.423077	0.813306	0.680071	0.926736	0.841037	0.814815	0.81484	0.869707	0.87013	0.733945	0.970149	0.890625	1	0.875	0.944444	1
4KIS	0.749142	0.744269	0.891899	0.952568	0.871239	0.768665	0.813008	0.862906	0.937414	0.86862	0.866667	0.883345	0.838863	0.868778	0.886364	0.980769	0.877551	1	0.972973
4LJR	0.684938	0.765977	0.90194	0.710373	0.785261	0.553884	0.899568	0.97687	0.840864	0.794852	0.807059	0.810185	0.56	0.924242	1	1	0.566667	1	1
4P3E	0.551004	0.328082	0.876636	0.868261	0.823073	0.801822	0.797297	0.850541	0.770562	0.791445	0.862191	0.862408	0.837209	0.8	0.879121	0.862903	1	1	1
4PY5	0.626972	0.721368	0.917923	0.959788	0.856359	0.579492	0.832895	0.89738	0.961487	0.856442	0.849624	0.868421	0.586667	0.964912	0.947761	1	0.7	1	1
4RKH	0.835173	-1	0.290503	0.814042	0.799508	0.794064	-1	0.320988	0.743931	0.751478	0.871134	0.866071	0.948276	-1	0.2	0.833333	1	-1	-1
4USG	0.523364	0.878652	0.88746	0.845805	0.82833	0.695652	0.817137	0.99639	0.754297	0.816442	0.877863	0.882759	0.7	0.861111	1	0.928571	1	1	1
4XZF	0.563758	0.716835	0.73706	0.818182	0.716678	0.6	0.725275	0.859903	0.707514	0.710134	0.791667	0.789474	0.636364	0.891304	0.866667	0.769231	0.571429	1	1
4YF0	0.698243	0.777391	0.963934	0.971374	0.890581	0.606101	0.878193	0.968015	0.989631	0.894288	0.841463	0.860963	0.538462	0.941176	1	1	0.777778	1	1
4YOV	0.658429	0.845838	0.874441	0.799772	0.794693	0.581433	0.834785	0.957544	0.91634	0.801584	0.817778	0.820961	0.543689	0.898785	0.981982	1	0.513514	1	1
4ZCF	0.750511	0.752413	0.89406	0.786598	0.805726	0.693179	0.819784	0.873851	0.988387	0.80534	0.807983	0.812038	0.696676	0.840541	0.897638	1	0.763158	0.918033	0.949153
5B7J	0.846011	-1	0.944087	0.958651	0.933887	0.809947	-1	0.958794	0.948992	0.927209	0.918182	0.932836	0.833333	-1	0.959459	1	1	-1	1
5EG6	0.741732	0.795478	0.794118	0.922443	0.804532	0.661213	0.845784	0.822014	0.990044	0.80884	0.78271	0.796943	0.65	0.908163	0.84375	1	0.758621	0.966667	1
5F55	0.715737	0.767926	0.828452	0.609365	0.755541	0.704091	0.853926	0.83427	0.515744	0.758115	0.8125	0.807799	0.704467	0.890756	0.887755	0.571429	0.833333	0.947368	1
5GZB	0.845443	-1	0.967086	0.986581	0.959496	0.754717	-1	0.978208	0.993565	0.952924	0.943182	0.95614	0.814815	-1	1	1	1	-1	1
5HRT	0.67324	0.597662	0.691892	0.846352	0.686399	0.603368	0.898705	0.596401	0.826608	0.678877	0.66624	0.672862	0.598997	0.932886	0.611111	0.88	0.634615	1	0.611111
5I9G	0.863517	-1	0.96183	0.92697	0.937812	0.8225	-1	0.976161	0.918338	0.938228	0.975936	0.976684	0.890244	-1	1	1	0.923077	-1	1
5IFF	0.726453	0.833637	0.906031	0.897715	0.830941	0.676937	0.828727	0.928161	0.977795	0.834483	0.824356	0.832215	0.673759	0.8625	0.944444	1	0.791667	0.947368	1
5J37	0.660299	0.846038	0.686913	0.538298	0.72864	0.541702	0.891716	0.894539	0.794349	0.728691	0.770651	0.773946	0.549296	0.982533	0.945946	1	0.642857	1	1
5J70	0.868376	0.567766	0.947914	0.982883	0.935253	0.856501	0.659574	0.9356	0.992607	0.934358	0.940789	0.948473	0.94012	0.777778	0.95203	1	1	0.75	1
5KAL	0.761088	0.749774	0.835332	0.313346	0.774377	0.723077	0.812133	0.878581	0.250774	0.778853	0.820312	0.815217	0.745645	0.826667	0.895683	0	0.848485	1	1
5N8M	0.733138	0.856907	0.930741	0.961978	0.910081	0.668449	0.845024	0.917365	0.991216	0.913328	0.863636	0.892857	0.632653	0.952381	0.984127	1	1	1	1
5O58	0.692015	0.68856	0.864675	0.613003	0.764786	0.640435	0.764277	0.867944	0.692308	0.76468	0.810127	0.811321	0.669725	0.766667	0.931973	1	0.705882	0.818182	1
5T5K	0.830804	0.786996	0.974929	0.990862	0.969385	0.835878	0.9	0.967676	0.987638	0.968637	0.945409	0.962264	0.833333	0.96	0.97619	1	1	1	1
5U9B	0.661484	0.709302	0.810884	0.818884	0.753048	0.535469	0.717647	0.916923	0.914669	0.763682	0.681319	0.726415	0.509091	0.833333	1	1	0.857143	1	1
5V3M	0.667144	0.568876	0.613696	0.937988	0.773734	0.710219	0.731801	0.478767	0.950448	0.775723	0.677536	0.731928	0.779528	0.783784	0.526786	1	0.95	1	0.6
5V9X	0.782105	0.745064	0.918066	0.59399	0.821728	0.771505	0.885714	0.90182	0.503555	0.821886	0.875486	0.866412	0.797945	0.897196	0.930108	0.4	0.869565	0.952381	1
5X6B	0.761155	0.717657	0.904309	0.977024	0.859889	0.69612	0.8798	0.910512	0.971392	0.858839	0.840771	0.852026	0.691489	0.937931	0.931183	1	0.777778	1	1
5XFQ	0.785758	0.701131	0.766857	0.945912	0.790538	0.731573	0.855293	0.726887	0.998009	0.788882	0.791332	0.799383	0.780415	0.920635	0.7125	1	0.911111	1	1
5Z9X	0.810335	0.772563	0.900906	0.836785	0.844752	0.799074	0.810606	0.900165	0.836093	0.844511	0.885017	0.888514	0.8125	0.925	0.933333	1	0.933333	1	0.909091
5ZMN	0.748997	0.820276	0.894256	0.862972	0.827926	0.694474	0.836991	0.863973	0.999109	0.830185	0.832817	0.841642	0.717742	0.871429	0.922481	1	0.789474	0.818182	1
6B14	0.743554	0.852802	0.62259	0.985614	0.87869	0.685335	0.908834	0.573604	0.992224	0.881746	0.792711	0.82567	0.663102	0.933036	0.535714	1	0.677419	1	-1
6BKF	0.717852	0.805851	0.881634	0.872061	0.813488	0.64824	0.807139	0.878872	0.999543	0.818218	0.800357	0.812395	0.674419	0.852941	0.895238	1	0.741935	1	0.941176
6C31	0.728928	0.019802	0.955659	0.90183	0.907118	0.738838	0.0288462	0.940186	0.933136	0.904603	0.928021	0.93179	0.79845	0	0.962675	1	1	-1	1
6CEU	0.715789	0.791519	0.656566	0.964191	0.866376	0.623281	0.802292	0.78	0.993818	0.870328	0.728571	0.793478	0.633803	0.843137	0.777778	1	0.727273	1	1
6CG8	0.8463	-1	0.981066	0.988969	0.969107	0.785211	-1	0.989092	0.996933	0.970031	0.974026	0.975758	0.837838	-1	0.99262	1	1	-1	1
6D30	0.596784	0.69682	0.815625	0.304348	0.689242	0.632576	0.699291	0.785356	0.278146	0.687713	0.754098	0.745946	0.666667	0.719298	0.847222	0	0.875	0.888889	1
6D8A	0.730927	0.796784	0.875788	0.907462	0.817804	0.721887	0.863331	0.836873	0.885665	0.816652	0.823102	0.82936	0.733216	0.904444	0.851703	0.949367	0.788235	0.919355	1
6F3H	0.753808	0.736377	0.910639	0.717177	0.812055	0.713107	0.78797	0.907005	0.885897	0.81127	0.836173	0.837451	0.730909	0.839744	0.921687	1	0.777778	0.956522	1
6FWS	0.689431	0.704745	0.906146	0.611765	0.794193	0.686195	0.879065	0.878743	0.458824	0.792728	0.831871	0.824334	0.65625	0.903553	0.909934	0.333333	0.721311	0.970588	0.979167
6GTS	0.750955	0.75	0.938497	0.869084	0.852392	0.723326	0.62633	0.928765	0.988811	0.855704	0.850993	0.861111	0.780488	0.678571	0.945122	1	1	1	1
6GX6	0.638058	0.718412	0.878715	0.4375	0.695116	0.602988	0.861472	0.882258	0.306397	0.706714	0.753165	0.740741	0.530303	0.914894	0.911111	0.25	0.461538	0.875	1
6GY3	0.786902	-1	0.907839	0.957837	0.893526	0.844591	-1	0.847697	0.970288	0.880565	0.873449	0.883827	0.93913	-1	0.847222	1	0.95	-1	0.888889
6HV9	0.832132	0.686131	0.905894	0.633518	0.833695	0.821537	0.699426	0.873907	0.950383	0.82916	0.852625	0.853482	0.858259	0.728938	0.88815	0.959184	0.933121	0.822034	0.97093
6QH0	0.631579	0.676196	0.923346	0.969114	0.905442	0.660432	0.740136	0.903573	0.963216	0.902681	0.848018	0.878092	0.614583	0.814815	0.927632	1	0.8	1	0.954545
Average	0.70949	0.714132	0.843981	0.846029	0.833649	0.694395	0.788055	0.84981	0.86076	0.832147	0.816634	0.837064	0.707973	0.827826	0.871062	0.902945	0.802191	0.961005	0.949597

## Sheet: SIMU_6 phase2
PDB_ID	Coil f1	Beta f1	Alpha f1	DRNA f1	overall f1	Coil accu	Beta accu	Alpha accu	DRNA accu	overall accu	Q3	Q4	Coil recall	Beta recall	Alpha recall	DRNA recall	Coil Segment Acc	Beta Segment Acc	Alpha Segment Acc
1A74	0.841631	0.725352	0.856417	0.979086	0.871406	0.849288	0.723089	0.808153	0.98982	0.871909	0.852761	0.869565	0.90404	0.753086	0.808511	1	0.909091	0.909091	1
1B2M	0.777228	0.794239	0.934263	0.547692	0.789562	0.682185	0.849285	0.989451	0.812785	0.783691	0.777778	0.780952	0.660377	0.848485	1	1	0.769231	1	1
1BMV	0.844064	0.844669	0.821256	0.942498	0.85184	0.811103	0.890611	0.858586	0.900253	0.851399	0.855098	0.857895	0.8125	0.897872	0.916667	1	0.909091	0.965517	1
1C7Y	0.688513	0.541935	0.710309	0.968421	0.785207	0.907149	0.380952	0.5588	0.998794	0.791563	0.636364	0.758389	0.893939	0.314286	0.57732	1	1	0.2	0.555556
1CA6	0.655971	0.854614	0.763419	0.993371	0.884367	0.647887	0.857868	0.768	0.993878	0.884696	0.794118	0.833333	0.692308	0.896552	0.769231	1	0.666667	1	-1
1CMA	0.884261	0.789588	0.901278	0.98758	0.912428	0.908135	0.67658	0.900232	0.988851	0.913337	0.89372	0.902655	0.901099	0.7	0.927083	1	1	1	1
1DFM	0.699815	0.819451	0.928866	0.955556	0.847167	0.646312	0.87123	0.907189	0.98954	0.850101	0.842956	0.853763	0.635714	0.948387	0.934783	1	0.6	0.958333	1
1DGC	0.549618	-1	0.976952	0.982799	0.961551	0.4	-1	0.992447	0.993676	0.966782	0.929825	0.947368	0.5	-1	1	1	0	-1	1
1H6F	0.761347	0.859086	0.801758	0.986915	0.870222	0.713632	0.886738	0.834401	0.99583	0.871945	0.796748	0.820144	0.662162	0.909722	0.844156	1	0.72	1	0.714286
1IL2	0.764023	0.826606	0.89724	0.980668	0.879077	0.722369	0.902152	0.877395	0.987191	0.8799	0.824636	0.842065	0.695444	0.914373	0.882353	1	0.854839	1	0.967742
1JKP	0.699774	-1	0.916777	0.971461	0.934327	0.62753	-1	0.937838	0.98098	0.937075	0.857143	0.909091	0.666667	-1	1	1	1	-1	1
1KSY	0.804171	0.901141	0.934439	0.989985	0.927605	0.815991	0.890977	0.92639	0.994582	0.927449	0.911364	0.922465	0.818182	0.914894	0.955	1	0.875	1	1
1M8X	0.677719	0	0.937295	0.952301	0.890537	0.578709	0	0.971746	0.958369	0.899521	0.945906	0.947067	0.5	0	0.991948	1	0.666667	-1	1
1MSW	0.848864	0.709975	0.944162	0.98292	0.906641	0.798307	0.89346	0.953043	0.977682	0.904623	0.885151	0.891089	0.765244	0.859375	0.97234	1	0.847826	1	1
1MUS	0.7861	0.839741	0.915986	0.973132	0.888925	0.791115	0.843272	0.916922	0.964226	0.888534	0.873913	0.884	0.809211	0.868132	0.921659	1	0.791667	1	1
1MZP	0.833961	0.860677	0.909425	0.993987	0.933589	0.816544	0.909216	0.900729	0.992495	0.933511	0.863208	0.891386	0.771084	0.921569	0.923077	1	0.785714	1	1
1NYB	0.633431	-1	0.934307	0.963914	0.940366	0.857143	-1	0.994819	0.931442	0.932869	0.958333	0.958333	0.888889	-1	1	0.958333	1	-1	1
1Q2S	0.727325	0.735107	0.916389	0.952981	0.828602	0.697011	0.797681	0.914816	0.943083	0.828342	0.826435	0.830078	0.695817	0.817844	0.927454	0.973684	0.651515	0.930233	1
1T05	0.837124	0.759782	0.909193	0.974526	0.866538	0.795328	0.86255	0.903103	0.986811	0.865079	0.835574	0.842418	0.763676	0.862637	0.920732	1	0.857143	1	0.954545
1UBD	0.774821	0.543269	0.716102	0.993652	0.880897	0.925428	0.45935	0.573854	0.991973	0.884577	0.741379	0.807692	0.951613	0.428571	0.525	1	1	0	0.5
1UUT	0.805848	0.865793	0.897788	0.97677	0.885578	0.719982	0.933723	0.969032	0.959318	0.887786	0.858612	0.868735	0.666667	0.945946	0.993939	1	0.75	1	1
1UVN	0.795743	0.722801	0.909646	0.322581	0.823302	0.811078	0.827919	0.870539	0.203938	0.824063	0.841525	0.837488	0.823793	0.79703	0.869034	0.166667	0.794643	0.857143	0.974359
1XPX	0.523355	-1	0.586094	0.990348	0.709847	0.373485	-1	0.898426	0.994941	0.717941	0.506849	0.566265	0.306122	-1	0.916667	1	0.307692	-1	1
1YSH	0.58284	0.455508	0.813722	0.930581	0.861575	0.715064	0.597222	0.745912	0.897252	0.849122	0.696154	0.787234	0.681818	0.555556	0.739837	0.932515	0.866667	0.5	0.888889
1Z63	0.803646	0.802629	0.88	0.988326	0.876723	0.745464	0.970411	0.879452	0.995172	0.877027	0.848584	0.860442	0.763092	0.97619	0.895141	1	0.836735	1	1
1ZL3	0.79117	0.860249	0.924242	0.973557	0.882625	0.748178	0.911247	0.90894	0.984187	0.883717	0.850498	0.860248	0.708738	0.907407	0.944444	1	0.888889	1	1
2AOQ	0.852667	0.848899	0.920491	0.957965	0.902016	0.859398	0.86	0.910971	0.952916	0.901661	0.923423	0.930894	0.883495	0.926829	0.974359	1	0.833333	1	1
2BSQ	0.832251	0.81076	0.943278	0.976516	0.917332	0.795626	0.832364	0.951324	0.994526	0.918414	0.910843	0.917778	0.769231	0.945455	0.968577	1	0.866667	1	1
2BZF	0.525362	-1	0.605284	0.974143	0.723815	0.36802	-1	0.935644	0.992647	0.736056	0.5	0.567308	0.333333	-1	0.888889	1	0.428571	-1	1
2ER8	0.824728	-1	0.82129	0.946557	0.876353	0.847614	-1	0.737116	0.986038	0.878574	0.877323	0.895899	0.935065	-1	0.8	1	1	-1	1
2EZV	0.75034	0.80519	0.907468	0.902089	0.826593	0.710238	0.823575	0.875718	0.988962	0.828632	0.799257	0.809859	0.729167	0.819672	0.913043	1	0.657143	0.925926	1
2FCC	0.804827	0	0.892009	0.931741	0.874896	0.815524	0	0.919958	0.915587	0.878932	0.882784	0.885714	0.84375	0	0.956835	0.904762	1	-1	1
2KAE	0.735185	-1	0.597333	0.986776	0.921385	0.672881	-1	0.551724	0.986225	0.907732	0.689655	0.816327	0.744186	-1	0.533333	1	0.75	-1	0
2L3C	0.695925	0.919753	0.906417	0.977901	0.935614	0.649123	0.889552	0.91129	0.991383	0.937685	0.835616	0.88785	0.571429	1	0.892857	1	0.5	1	1
2LEV	0.905303	0.874016	0.917379	0.98666	0.962719	0.896811	0.932773	0.894444	0.987379	0.962656	0.898305	0.932584	0.918919	0.888889	0.846154	1	1	1	1
2N21	0.549266	-1	0.0188679	0.915048	0.813282	0.693122	-1	0.00952381	0.916794	0.831047	0.454545	0.675	0.714286	-1	0	0.944444	1	-1	0
2N8L	0.820309	0.926686	0.876672	0.840321	0.859415	0.949495	0.90458	0.797297	0.760905	0.856972	0.891192	0.890547	0.970149	0.923077	0.816092	0.875	1	1	0.857143
2NQP	0.833991	0.852555	0.855318	0.956458	0.868645	0.818073	0.937345	0.815469	0.932729	0.868194	0.856197	0.860816	0.827094	0.927536	0.840909	0.929577	0.910448	0.948718	1
2PY5	0.742341	0.78957	0.889413	0.828389	0.806345	0.792432	0.692541	0.927239	0.859609	0.806664	0.806768	0.810599	0.782609	0.71358	0.94	0.964286	0.888889	0.854167	1
2ZHG	0.774417	0.688525	0.9128	0.977444	0.905561	0.780488	0.711864	0.879175	0.999231	0.905679	0.861789	0.881119	0.787879	1	0.880952	1	1	1	1
3EQT	0.783873	0.842953	0.620624	0.9614	0.814482	0.867112	0.832339	0.473988	0.96888	0.820071	0.822878	0.832753	0.920354	0.85	0.447368	1	0.875	0.9	0.5
3ER9	0.827862	0.856839	0.925416	0.0567376	0.867536	0.814601	0.908065	0.928972	0.0298507	0.87265	0.892517	0.890095	0.802372	0.936	0.941176	0	0.857143	0.954545	1
3FOZ	0.83489	0.866945	0.942367	0.988746	0.943323	0.813251	0.960946	0.941464	0.985844	0.943264	0.902801	0.921333	0.785	0.970588	0.958702	1	0.885714	1	1
3GLF	0.863371	0.875469	0.928394	0.897598	0.900255	0.897313	0.901995	0.907386	0.834173	0.899377	0.917044	0.91648	0.910131	0.951311	0.916707	0.875	0.938272	1	1
3H25	0.786885	0.863892	0.948718	0.980439	0.916941	0.747967	0.921969	0.947818	0.969643	0.917073	0.921053	0.930876	0.84	0.968254	0.935065	1	1	1	1
3HXQ	0.778936	0.756554	0.929358	0.981086	0.902276	0.694884	0.958861	0.918404	0.96521	0.899659	0.823529	0.853061	0.655172	1	0.925	1	0.727273	1	1
3OIN	0.7988	0.816542	0.854119	0.947816	0.834507	0.764527	0.926606	0.835011	0.920991	0.834165	0.791667	0.798206	0.713568	0.919192	0.813433	1	0.75	0.9375	1
3PDM	0.812292	0.184049	0.844015	0.486667	0.771771	0.745751	0.16129	0.894872	0.67907	0.764361	0.847561	0.850299	0.816514	0	0.943396	1	1	-1	1
3Q1R	0.608626	0.858681	0.844865	0.995875	0.983007	0.708178	0.938235	0.820368	0.992159	0.981751	0.810811	0.952641	0.657143	0.958333	0.846154	0.988584	0.857143	1	1
3Q3D	0.848726	0.885932	0.956051	0.994106	0.928055	0.808188	0.967809	0.935202	1	0.928215	0.92446	0.930233	0.829787	0.986111	0.964286	1	0.916667	1	1
3QOQ	0.836436	0.851759	0.961942	0.989652	0.944403	0.770833	0.92623	0.974086	0.995741	0.945417	0.913514	0.927602	0.791667	0.84	0.982143	1	0.75	1	1
3R9X	0.817118	0.853214	0.888812	0.968729	0.879121	0.800786	0.942536	0.860667	0.96764	0.87897	0.873162	0.880829	0.800847	0.962264	0.910891	1	0.794872	1	1
3SSE	0.757929	0.818984	0.853752	0.921362	0.832608	0.70005	0.913777	0.794164	0.991569	0.835717	0.79538	0.810398	0.726619	0.957143	0.776596	1	0.857143	1	0.8
3UGP	0.825036	-1	0.941781	0.962347	0.926878	0.92504	-1	0.910596	0.947064	0.924094	0.945946	0.95	0.916667	-1	0.95302	1	1	-1	1
3V11	0.758105	0.834564	0.879636	0.962714	0.860403	0.724354	0.966118	0.816097	0.933287	0.859583	0.821958	0.832215	0.687273	0.976636	0.843243	0.929577	0.75	1	1
3WTX	0.790169	0.842844	0.906702	0.9902	0.875836	0.704192	0.963961	0.898048	0.99288	0.877656	0.832148	0.845347	0.679612	0.973913	0.920732	1	0.761905	1	1
3ZDC	0.765514	0.8125	0.905492	0.936663	0.863709	0.804729	0.785235	0.859714	1	0.862491	0.876	0.881679	0.884615	0.833333	0.880282	1	0.777778	1	1
3ZHM	0.884718	-1	0.942039	0.988474	0.954819	0.866142	-1	0.943925	0.994434	0.955163	0.950617	0.959596	0.913043	-1	0.965517	1	1	-1	1
4A15	0.595728	0.675854	0.871875	0.154303	0.737313	0.590491	0.948183	0.800266	0.0875421	0.736867	0.763025	0.75793	0.55814	0.943182	0.820896	0	0.571429	0.944444	0.916667
4AIJ	0.790419	0.898331	0.955066	0.988156	0.942899	0.752566	0.976898	0.953505	0.996021	0.943841	0.922261	0.932308	0.745098	1	0.957346	1	0.8	1	1
4E9F	0.749599	-1	0.908874	0.967674	0.901289	0.697015	-1	0.888025	0.994942	0.894012	0.807143	0.834356	0.613636	-1	0.895833	1	0.428571	-1	1
4IEM	0.753944	0.784509	0.843308	0.966741	0.832875	0.692502	0.957533	0.770761	0.981805	0.833547	0.781475	0.796653	0.679279	0.978571	0.787004	1	0.75	1	0.923077
4IS1	0.820568	0.418079	0.757937	0.994663	0.906105	0.967172	0.305785	0.631405	0.991408	0.910651	0.770642	0.832215	1	0.125	0.590909	1	1	-1	1
4JZU	0.80317	0.895213	0.853318	0.872727	0.851804	0.754616	0.941753	0.858586	0.888889	0.853857	0.86645	0.866883	0.743119	0.970149	0.859375	1	0.9375	0.944444	1
4KIS	0.808692	0.835636	0.912476	0.977677	0.909711	0.823846	0.839047	0.898307	0.976969	0.909244	0.893268	0.907433	0.85	0.883598	0.928693	0.990385	0.872727	0.818182	1
4LJR	0.842455	0.806011	0.947087	0.934109	0.885678	0.766532	0.943497	0.967981	0.946955	0.885789	0.878505	0.88046	0.754286	0.924242	0.97861	1	0.884615	1	1
4P3E	0.70253	0.461735	0.922315	0.952633	0.908114	0.840613	0.804444	0.888474	0.910156	0.895591	0.888112	0.907317	0.826531	0.916667	0.920455	0.951613	0.923077	1	1
4PY5	0.728621	0.824298	0.941335	0.97455	0.901364	0.70057	0.843583	0.941335	0.984486	0.902604	0.885609	0.899676	0.746479	0.849057	0.965986	1	0.8	0.666667	1
4RKH	0.891837	-1	0.300836	0.888579	0.862437	0.874277	-1	0.238938	0.915614	0.859164	0.93401	0.933921	0.973545	-1	0	0.933333	1	-1	-1
4USG	0.58427	0.899054	0.956672	0.874091	0.866283	0.73817	0.88601	0.99639	0.792089	0.858257	0.910448	0.912162	0.85	0.896104	0.972973	0.928571	0.666667	1	1
4XZF	0.702096	0.76875	0.863747	0.952842	0.830022	0.732812	0.784689	0.859564	0.909931	0.826394	0.775	0.789474	0.681818	0.804348	0.866667	0.923077	0.571429	1	1
4YF0	0.747427	0.790064	0.967862	0.996104	0.91304	0.632708	0.961014	0.972846	0.994812	0.914448	0.859756	0.877005	0.568627	1	0.987342	1	0.666667	1	1
4YOV	0.765302	0.878438	0.916707	0.897627	0.857697	0.698743	0.931739	0.938721	0.876821	0.860845	0.870206	0.872464	0.67907	0.96063	0.956938	1	0.655172	0.973684	1
4ZCF	0.792416	0.774576	0.907	0.872573	0.837168	0.759378	0.849462	0.877005	0.982917	0.836313	0.84168	0.845018	0.769328	0.886957	0.899032	1	0.841121	0.98	0.97561
5B7J	0.902827	-1	0.951677	0.97924	0.956813	0.907638	-1	0.965966	0.967803	0.956453	0.955752	0.963504	0.896552	-1	0.97619	1	1	-1	1
5EG6	0.782755	0.829465	0.866083	0.982542	0.84935	0.718513	0.901645	0.816038	0.996128	0.851137	0.797701	0.810753	0.684932	0.93299	0.727273	1	0.821429	1	1
5F55	0.767634	0.820904	0.854839	0.757396	0.806826	0.770239	0.857669	0.870389	0.626087	0.807921	0.825284	0.821727	0.729452	0.872881	0.901361	0.642857	0.833333	0.947368	1
5GZB	0.821809	-1	0.966372	0.990612	0.958075	0.733967	-1	0.984375	0.98646	0.947932	0.931818	0.947368	0.777778	-1	1	1	1	-1	1
5HRT	0.724058	0.65956	0.723396	0.954807	0.741673	0.678714	0.891264	0.621865	0.988693	0.738917	0.717884	0.726496	0.712551	0.893939	0.595238	1	0.711111	0.916667	1
5I9G	0.918047	-1	0.972913	0.958084	0.960076	0.901585	-1	0.984131	0.923521	0.960338	0.975936	0.976684	0.914634	-1	0.993151	1	1	-1	1
5IFF	0.767182	0.865295	0.893314	0.967025	0.861205	0.748839	0.884668	0.871304	1	0.862339	0.848837	0.855556	0.757143	0.916667	0.860656	1	0.909091	0.95	1
5J37	0.781517	0.865695	0.878862	0.774638	0.822521	0.681592	0.967436	0.875855	0.84107	0.826609	0.833333	0.834766	0.670168	0.989919	0.833333	0.933333	0.77193	1	-1
5J70	0.916167	0.765432	0.950636	0.994013	0.956447	0.943799	0.670996	0.937914	0.993256	0.956659	0.943355	0.950664	0.971429	0.714286	0.937037	1	1	0.666667	1
5KAL	0.80712	0.817162	0.859731	0.280193	0.811354	0.79619	0.833002	0.894971	0.179012	0.818727	0.828125	0.822981	0.760417	0.797297	0.906475	0	0.909091	0.916667	1
5N8M	0.815362	0.909377	0.947557	0.978385	0.940993	0.748982	0.941272	0.939716	0.994027	0.942681	0.910828	0.929648	0.8	0.942308	0.981818	1	1	1	-1
5O58	0.764706	0.760351	0.886249	0.724138	0.816258	0.751256	0.772959	0.880462	0.863014	0.815644	0.830357	0.831361	0.778626	0.793103	0.891156	1	0.75	0.6	1
5T5K	0.845886	0.79496	0.976239	0.992065	0.971933	0.837796	0.896641	0.97599	0.988742	0.97145	0.958128	0.97099	0.849057	0.818182	0.979532	1	1	-1	1
5U9B	0.786736	0.718663	0.894815	0.882771	0.837557	0.689066	0.741379	0.952681	0.95302	0.841625	0.861702	0.880734	0.8125	0.875	1	1	1	1	1
5V3M	0.757471	0.608365	0.667856	0.987883	0.835541	0.86799	0.662526	0.516196	0.985672	0.838471	0.739286	0.782738	0.90184	0.75	0.475248	1	0.9	1	0.5
5V9X	0.840294	0.813081	0.932453	0.880266	0.879211	0.808447	0.906961	0.924405	0.917919	0.878598	0.894057	0.896071	0.803859	0.956989	0.954054	1	0.769231	1	1
5X6B	0.819934	0.776863	0.918072	0.989453	0.89172	0.782853	0.884498	0.919535	0.982265	0.890822	0.872599	0.881579	0.779376	0.933884	0.94235	1	0.777778	1	1
5XFQ	0.860664	0.783431	0.811663	0.982387	0.85566	0.853383	0.889147	0.729806	0.999336	0.855255	0.857827	0.863287	0.886179	0.916667	0.744966	1	0.911111	0.95	1
5Z9X	0.855935	0.821124	0.924761	0.936275	0.88929	0.835988	0.886029	0.919478	0.947107	0.888936	0.891986	0.89527	0.8125	0.95	0.940741	1	1	1	1
5ZMN	0.795752	0.839861	0.899577	0.917657	0.858687	0.770976	0.882292	0.853617	0.999108	0.859566	0.849693	0.857558	0.797101	0.848485	0.909836	1	1	0.777778	1
6B14	0.778344	0.873899	0.582492	0.995805	0.896368	0.73536	0.942074	0.450521	0.992996	0.899676	0.868778	0.889524	0.759358	0.974468	0.65	1	0.8	1	-1
6BKF	0.799308	0.833209	0.888324	0.973578	0.867908	0.780405	0.8849	0.861268	0.994056	0.868331	0.849291	0.858333	0.780269	0.905797	0.8867	1	0.733333	1	1
6C31	0.828285	0	0.958834	0.973992	0.93815	0.897206	0	0.944956	0.96689	0.938223	0.950609	0.953191	0.857843	0	0.967432	1	0.966667	-1	1
6CEU	0.766615	0.818876	0.726003	0.977059	0.892958	0.681319	0.848921	0.828685	0.998546	0.895594	0.797203	0.84492	0.698795	0.93617	0.923077	1	0.846154	1	-1
6CG8	0.869048	-1	0.982174	0.999617	0.974966	0.790614	-1	0.995382	1	0.975988	0.964286	0.966667	0.702703	-1	1	1	1	-1	1
6D30	0.694428	0.75	0.882291	0.632302	0.776377	0.74	0.754286	0.835341	0.61745	0.772779	0.82266	0.82439	0.790323	0.777778	0.873563	1	0.714286	1	1
6D8A	0.774269	0.837226	0.898256	0.952052	0.855464	0.758934	0.915451	0.856928	0.930031	0.854625	0.833663	0.840652	0.723894	0.933481	0.867735	0.974684	0.785714	0.935484	1
6F3H	0.792648	0.780167	0.92461	0.894118	0.84657	0.760612	0.858291	0.91122	0.931613	0.845709	0.837484	0.838752	0.725953	0.85209	0.923193	1	0.802469	0.978261	1
6FWS	0.71454	0.751655	0.915596	0.752573	0.822423	0.692384	0.927557	0.886874	0.669597	0.820195	0.829322	0.829023	0.653563	0.921466	0.899094	0.809524	0.666667	0.933333	0.93617
6GTS	0.823151	0.796282	0.94766	0.923973	0.892658	0.845815	0.687166	0.927347	0.996511	0.894079	0.850993	0.861111	0.795181	0.678571	0.93865	1	1	1	1
6GX6	0.652971	0.739742	0.911814	0.415584	0.712069	0.628205	0.907914	0.883871	0.27027	0.725167	0.759494	0.753086	0.560606	0.893617	0.911111	0.5	0.461538	0.875	1
6GY3	0.831659	-1	0.913993	0.981282	0.913191	0.946652	-1	0.853785	0.973538	0.908293	0.891626	0.900452	0.97479	-1	0.857143	1	1	-1	1
6HV9	0.867103	0.731329	0.914096	0.882545	0.867388	0.883929	0.751242	0.875011	0.947684	0.866247	0.871235	0.871942	0.884603	0.776389	0.883355	0.959184	0.928571	0.892473	0.965278
6QH0	0.724304	0.859624	0.941234	0.981782	0.937189	0.706734	0.827298	0.936893	0.992234	0.938116	0.90393	0.922807	0.681818	0.886792	0.949853	1	0.857143	1	1
Average	0.775427	0.76244	0.868206	0.906809	0.875214	0.7649	0.815882	0.856507	0.911902	0.875552	0.845908	0.864407	0.766703	0.833448	0.868532	0.944343	0.830358	0.935392	0.950287

## Sheet: SIMU_10 phase1
PDB_ID	Coil f1	Beta f1	Alpha f1	DRNA f1	overall f1	Coil accu	Beta accu	Alpha accu	DRNA accu	overall accu	Q3	Q4	Coil recall	Beta recall	Alpha recall	DRNA recall	Coil Segment Acc	Beta Segment Acc	Alpha Segment Acc
1A74	0.663594	0.503155	0.64121	0.868109	0.702806	0.633094	0.653016	0.544676	0.812302	0.689641	0.606811	0.632877	0.6375	0.60396	0.532258	0.833333	0.8	0.733333	0.5
1B2M	0.664511	0.733728	0.84911	0.339623	0.688693	0.573466	0.748628	0.949686	0.56	0.677619	0.705314	0.704762	0.575472	0.761194	1	0.666667	0.733333	0.769231	1
1BMV	0.667145	0.787596	0.516585	0.602919	0.697866	0.553283	0.814759	0.924125	0.752513	0.69108	0.706619	0.708772	0.525952	0.884615	1	0.818182	0.558824	0.931034	1
1C7Y	0.590202	0.298725	0.19242	0.953371	0.590881	0.898246	0.190698	0.112628	0.980452	0.649235	0.343434	0.563758	0.850746	0.171429	0.0520833	1	1	0.2	0
1CA6	0.629442	0.679699	0.609121	0.945417	0.800712	0.639175	0.605898	0.742063	0.927273	0.795908	0.707692	0.765432	0.666667	0.689655	0.777778	1	1	0.6	1
1CMA	0.739003	0.483245	0.863143	0.919886	0.812663	0.633621	0.511194	0.938356	0.97416	0.818138	0.816425	0.831858	0.707865	0.5	0.989583	1	0.777778	1	1
1DFM	0.455945	0.689469	0.854782	0.854638	0.707027	0.341344	0.934247	0.796042	0.791929	0.716566	0.674419	0.690476	0.244755	0.973333	0.79562	0.90625	0.235294	1	0.8
1DGC	0.0373832	-1	0.819479	0.918081	0.84191	0.019802	-1	0.755418	0.989658	0.865269	0.759259	0.821918	0	-1	0.854167	1	0	-1	1
1H6F	0.62912	0.741119	0.706917	0.953351	0.781578	0.560592	0.895843	0.601796	0.929268	0.783534	0.661247	0.70024	0.469388	0.903448	0.571429	1	0.5	0.947368	0.714286
1IL2	0.60751	0.71373	0.819378	0.943887	0.787973	0.560732	0.876807	0.75757	0.927813	0.786903	0.706587	0.731895	0.516667	0.875	0.764846	0.96124	0.606557	0.904762	0.83871
1JKP	0.536709	-1	0.907692	0.960068	0.907933	0.436214	-1	0.931579	0.978637	0.915074	0.73913	0.837838	0.421053	-1	0.962963	1	0.5	-1	1
1KSY	0.608175	0.821196	0.891827	0.933846	0.848342	0.54922	0.73981	0.917958	0.996413	0.855272	0.773455	0.802	0.522523	0.759124	0.931217	1	0.68	0.933333	1
1M8X	0.548761	0.0391753	0.89067	0.714107	0.80623	0.473229	0.287879	0.866338	0.739018	0.780057	0.790015	0.793103	0.37037	0	0.903704	0.933333	0.583333	-1	0.980392
1MSW	0.676637	0.452414	0.841368	0.75985	0.749138	0.58195	0.540066	0.867599	0.83476	0.75033	0.75058	0.756876	0.574924	0.515625	0.904459	0.87234	0.586957	0.636364	0.961538
1MUS	0.652871	0.590319	0.833522	0.802168	0.742028	0.636446	0.859114	0.775403	0.677769	0.727232	0.770241	0.7666	0.64539	0.887755	0.798165	0.725	0.636364	0.909091	1
1MZP	0.649908	0.717318	0.703833	0.924063	0.810152	0.71059	0.862903	0.668242	0.865027	0.802134	0.726415	0.76779	0.695122	0.862745	0.670886	0.927273	0.785714	0.875	0.714286
1NYB	0.612766	-1	0.845411	0.964939	0.931636	0.585366	-1	0.902062	0.958333	0.929895	0.761905	0.888889	0.428571	-1	0.928571	1	1	-1	1
1Q2S	0.569301	0.616645	0.812273	0.80627	0.697498	0.539817	0.842167	0.731956	0.713753	0.688471	0.69097	0.693412	0.491296	0.850174	0.77424	0.789474	0.392405	0.896552	0.895833
1T05	0.751519	0.651555	0.83826	0.890021	0.781829	0.66725	0.749394	0.893301	0.925461	0.781988	0.776629	0.783944	0.674672	0.775956	0.920245	0.952381	0.696429	0.961538	0.954545
1UBD	0.457237	0.469501	0.585687	0.880737	0.726087	0.350126	0.477444	0.524452	0.97161	0.749813	0.433628	0.581699	0.3	0.421053	0.590909	1	0.571429	0	1
1UUT	0.72528	0.726143	0.905857	0.961133	0.839587	0.623598	0.948424	0.912587	0.947974	0.839242	0.832905	0.844869	0.632653	0.986667	0.94012	1	0.55	1	1
1UVN	0.602659	0.549748	0.859756	0.0993477	0.695997	0.488893	0.760832	0.876438	0.131474	0.690961	0.708187	0.703944	0.449032	0.760563	0.907725	0	0.427184	0.684211	0.969697
1XPX	0.465998	-1	0.600379	0.944844	0.672566	0.314522	-1	0.914863	0.991611	0.695084	0.496503	0.558282	0.298969	-1	0.913043	1	0.125	-1	1
1YSH	0.485356	0.287242	0.60588	0.865677	0.774164	0.695444	0.543353	0.52213	0.794926	0.74485	0.576923	0.671395	0.709091	0.37037	0.504065	0.822086	0.8	0.333333	0.555556
1Z63	0.578516	0.712492	0.826472	0.900068	0.757432	0.440289	0.897336	0.883967	0.986664	0.774722	0.715847	0.738167	0.439589	0.968504	0.904762	1	0.38	1	1
1ZL3	0.688995	0.736974	0.786082	0.840733	0.759166	0.701299	0.791639	0.76569	0.773613	0.756664	0.754153	0.754658	0.692308	0.803738	0.766667	0.761905	0.722222	0.857143	0.75
2AOQ	0.6537	0.663311	0.846813	0.868488	0.770314	0.610103	0.835211	0.804702	0.841214	0.766222	0.757991	0.777778	0.606742	0.938776	0.814815	0.958333	0.666667	0.875	1
2BSQ	0.75203	0.637138	0.918102	0.945964	0.867767	0.686706	0.74502	0.912636	0.990296	0.868545	0.868198	0.878484	0.721569	0.75	0.96	1	0.891304	0.75	1
2BZF	0.367513	-1	0.588037	0.89211	0.626219	0.226533	-1	0.855392	0.994019	0.666177	0.413793	0.49505	0.2	-1	0.888889	1	0.166667	-1	1
2ER8	0.605206	-1	0.441513	0.734049	0.617935	0.736541	-1	0.295991	0.67011	0.595123	0.545113	0.573248	0.834586	-1	0.255639	0.729167	1	-1	0.111111
2EZV	0.675709	0.702763	0.747652	0.888279	0.738138	0.62192	0.843369	0.622199	0.9095	0.738146	0.695327	0.711504	0.605911	0.835979	0.636364	1	0.655172	0.84	0.5
2FCC	0.619835	0.174455	0.83656	0.92496	0.804062	0.522788	0.57732	0.889062	0.907806	0.790705	0.717949	0.752381	0.5	0.5	0.928058	0.97619	0.583333	-1	1
2KAE	0.740018	-1	0.188034	0.962677	0.881418	0.697324	-1	0.113402	0.971068	0.876433	0.527273	0.726316	0.74359	-1	0	1	1	-1	0
2L3C	0.607199	0.703499	0.822252	0.941665	0.871353	0.567251	0.587692	0.803714	0.975904	0.877672	0.630137	0.747664	0.428571	0.583333	0.821429	1	1	1	1
2LEV	0.823301	0.624642	0.758123	0.977778	0.92013	0.765343	0.872	0.617647	0.987799	0.918565	0.785714	0.860465	0.764706	1	0.692308	1	0.8	1	1
2N21	0.344538	-1	0	0.724461	0.633379	0.858639	-1	0	0.587833	0.582711	0.473684	0.594595	0.818182	-1	0	0.722222	1	-1	0
2N8L	0.689952	0.80995	0.837144	0.577503	0.736457	0.660862	0.791829	0.803044	0.672524	0.730585	0.752632	0.752525	0.656716	0.825	0.795181	0.75	0.666667	1	0.833333
2NQP	0.692366	0.714076	0.767989	0.898401	0.755681	0.613859	0.888808	0.702337	0.924024	0.757025	0.739089	0.752889	0.615385	0.935593	0.757937	0.957746	0.722222	1	1
2PY5	0.521064	0.660973	0.792282	0.195045	0.609644	0.446683	0.851135	0.768186	0.109662	0.634338	0.71123	0.697391	0.408219	0.896552	0.811966	0.142857	0.244444	0.979167	0.961538
2ZHG	0.647727	0.69	0.867457	0.886532	0.825576	0.573826	0.621622	0.82451	0.975875	0.832005	0.716667	0.757143	0.527778	0.625	0.815789	1	1	1	1
3EQT	0.629425	0.713836	0.446701	0.852818	0.675341	0.593386	0.796675	0.388807	0.852818	0.681837	0.649254	0.669014	0.584158	0.833333	0.377358	1	0.466667	0.85	0.666667
3ER9	0.672889	0.626281	0.844631	0	0.731397	0.614729	0.91302	0.756989	0	0.722354	0.752732	0.750681	0.614173	0.946154	0.781609	0	0.588235	1	0.958333
3FOZ	0.649168	0.552317	0.859491	0.934613	0.844012	0.637896	0.911854	0.830505	0.888154	0.831351	0.792422	0.817333	0.626263	0.927536	0.861765	0.923077	0.705882	1	0.961538
3GLF	0.673833	0.726262	0.909914	0.589331	0.800526	0.562888	0.906206	0.924604	0.845588	0.801545	0.821196	0.821918	0.561702	0.941176	0.952148	0.875	0.690608	1	1
3H25	0.59877	0.762012	0.847837	0.907039	0.809859	0.570312	0.823961	0.811891	0.914371	0.810836	0.796791	0.813084	0.588235	0.9	0.855263	0.925926	0.555556	1	1
3HXQ	0.682459	0.738095	0.868859	0.9537	0.855761	0.582291	0.917445	0.896035	0.938568	0.856655	0.755	0.792531	0.466667	0.933333	0.925	0.97561	0.615385	1	1
3OIN	0.683531	0.556007	0.662706	0.479592	0.627869	0.638467	0.813986	0.583721	0.33294	0.62395	0.662037	0.652466	0.61194	0.82	0.618321	0.357143	0.714286	0.8125	0.666667
3PDM	0.586064	0.161209	0.707566	0.342427	0.584071	0.439446	0.296296	0.669677	0.83105	0.537102	0.509317	0.518293	0.447917	0.25	0.649123	1	0.625	-1	1
3Q1R	0.27385	0.352338	0.644893	0.93916	0.91198	0.724138	0.830816	0.786957	0.885798	0.879555	0.801802	0.905282	0.75	0.869565	0.807692	0.931507	0.833333	1	1
3Q3D	0.642921	0.743541	0.891186	0.861191	0.796655	0.536006	0.669694	0.931014	0.997989	0.808056	0.756364	0.775168	0.522727	0.676471	0.97479	1	0.5	0.777778	1
3QOQ	0.600133	0.570533	0.897494	0.924297	0.834064	0.540767	0.52	0.921176	0.956379	0.841679	0.802198	0.834862	0.576923	0.666667	0.943396	1	0.583333	0.5	1
3R9X	0.626506	0.613676	0.765839	0.734867	0.691105	0.635403	0.895172	0.655782	0.622202	0.68034	0.71028	0.708772	0.618812	0.945946	0.675676	0.685714	0.71875	1	0.833333
3SSE	0.688551	0.726466	0.767988	0.892449	0.767268	0.631343	0.716229	0.783359	0.979899	0.772904	0.713333	0.734568	0.618321	0.7375	0.831461	1	0.846154	0.8	1
3UGP	0.647023	-1	0.883187	0.752914	0.801989	0.884868	-1	0.812326	0.609434	0.763044	0.858757	0.833333	0.921053	-1	0.841727	0.533333	1	-1	1
3V11	0.666405	0.752049	0.812983	0.915895	0.788563	0.629383	0.915085	0.749593	0.861124	0.786079	0.750742	0.765101	0.59707	0.944444	0.751351	0.901408	0.675	0.962963	0.846154
3WTX	0.660513	0.77445	0.808585	0.93603	0.785256	0.55434	0.917501	0.798788	0.969231	0.792626	0.725714	0.747368	0.513245	0.922078	0.838323	1	0.533333	0.944444	0.928571
3ZDC	0.653404	0.662722	0.832944	0.914494	0.781995	0.66278	0.834043	0.750922	0.972903	0.777413	0.752033	0.763566	0.613333	0.909091	0.789855	1	0.583333	1	1
3ZHM	0.661972	-1	0.833464	0.944072	0.85655	0.586035	-1	0.75389	0.978664	0.833943	0.730769	0.78125	0.68	-1	0.754717	1	0.8	-1	1
4A15	0.555855	0.594705	0.781093	0.224449	0.66924	0.54029	0.908243	0.684615	0.189189	0.659392	0.692437	0.687813	0.526627	0.934066	0.710448	0	0.555556	0.944444	0.875
4AIJ	0.686919	0.724528	0.93388	0.95632	0.899833	0.626697	0.690647	0.940079	0.983698	0.903465	0.875	0.891304	0.616667	0.75	0.965	1	0.818182	1	1
4E9F	0.657513	-1	0.777052	0.954198	0.825193	0.607898	-1	0.662162	0.988497	0.785884	0.678832	0.725	0.622222	-1	0.706522	1	0.555556	-1	0.833333
4IEM	0.640959	0.631579	0.725439	0.83448	0.705588	0.601965	0.922381	0.604225	0.726629	0.695592	0.666365	0.680404	0.549057	0.949458	0.61204	0.86747	0.535211	0.956522	0.789474
4IS1	0.472136	0.285714	0.508108	0.894004	0.728881	0.394057	0.311688	0.467662	0.953776	0.745068	0.419048	0.57931	0.395833	0	0.543478	1	0.625	-1	0.5
4JZU	0.627865	0.825405	0.771084	0	0.734397	0.516766	0.844481	0.792793	0	0.704766	0.736156	0.733766	0.513514	0.886364	0.8125	0	0.8125	1	1
4KIS	0.632708	0.525955	0.853579	0.881055	0.781951	0.674793	0.658311	0.819503	0.816676	0.769387	0.749794	0.770204	0.70922	0.634703	0.823735	0.889423	0.77551	0.810811	0.891892
4LJR	0.551414	0.631133	0.898044	0.541706	0.699728	0.424156	0.933194	0.922387	0.58502	0.709035	0.717647	0.719907	0.369318	0.954545	0.967213	0.857143	0.266667	1	1
4P3E	0.404734	0.243767	0.781585	0.868359	0.786211	0.533541	0.789238	0.743684	0.777895	0.743643	0.710247	0.751843	0.52381	0.733333	0.793478	0.846774	0.583333	1	0.888889
4PY5	0.505125	0.485689	0.711734	0.912052	0.719483	0.549509	0.70428	0.574986	0.86918	0.699188	0.578947	0.621711	0.5	0.701754	0.571429	0.921053	0.3	0.777778	0.666667
4RKH	0.818151	-1	0	0.467922	0.65455	0.859929	-1	0	0.354482	0.638334	0.865979	0.794643	0.965517	-1	0	0.333333	1	-1	-1
4USG	0.395349	0.721472	0.799094	0.740042	0.705785	0.476636	0.606186	0.972426	0.71821	0.701207	0.740458	0.751724	0.45	0.680556	1	0.857143	0.333333	1	1
4XZF	0.460432	0.657696	0.711674	0.787491	0.662482	0.418301	0.914671	0.615572	0.649472	0.658019	0.65	0.646617	0.340909	0.956522	0.633333	0.615385	0.285714	1	1
4YF0	0.31269	0.590585	0.791667	0.825733	0.68422	0.2	0.435789	0.857143	0.995419	0.728173	0.597561	0.647059	0.173077	0.558824	0.897436	1	0.333333	0.5	1
4YOV	0.580584	0.766196	0.827027	0.67574	0.722642	0.505281	0.767325	0.905028	0.767473	0.730603	0.74963	0.754003	0.439614	0.853659	0.923423	1	0.459459	1	1
4ZCF	0.705108	0.65333	0.830659	0.76698	0.745731	0.670723	0.790583	0.751261	0.908416	0.740444	0.734628	0.739704	0.65427	0.789757	0.784676	0.975	0.686957	0.786885	0.915254
5B7J	0.822967	-1	0.931452	0.954927	0.924029	0.765125	-1	0.947692	0.957606	0.920089	0.890909	0.910448	0.756757	-1	0.958904	1	1	-1	1
5EG6	0.654538	0.774747	0.735294	0.945378	0.768779	0.53857	0.887952	0.745413	0.987383	0.778099	0.714953	0.733624	0.512563	0.903553	0.8125	1	0.62069	0.933333	1
5F55	0.693599	0.678988	0.793317	0.683733	0.7268	0.621825	0.831943	0.800102	0.705171	0.726571	0.737216	0.738162	0.599315	0.872881	0.819728	0.785714	0.583333	0.947368	0.954545
5GZB	0.832432	-1	0.918095	0.949757	0.921868	0.865169	-1	0.865868	0.951299	0.912411	0.954545	0.964912	0.962963	-1	0.95082	1	1	-1	1
5HRT	0.61606	0.507099	0.533072	0.787278	0.598406	0.528722	0.900089	0.399674	0.725725	0.586987	0.561381	0.568773	0.512563	0.92053	0.412017	0.8	0.480769	0.954545	0.555556
5I9G	0.797219	-1	0.926785	0.845375	0.889367	0.821656	-1	0.902091	0.887943	0.883223	0.94385	0.945596	0.939024	-1	0.945205	1	1	-1	1
5IFF	0.621299	0.756745	0.828902	0.840198	0.748437	0.55268	0.757603	0.832269	0.989907	0.755489	0.723653	0.736018	0.546099	0.7875	0.84127	1	0.583333	0.894737	1
5J37	0.520438	0.740385	0.542117	0.0687214	0.575885	0.398714	0.752514	0.76081	0.129513	0.54628	0.582119	0.573755	0.356137	0.790393	0.810811	0	0.5	0.84	1
5J70	0.784201	0.270016	0.930087	0.959849	0.893513	0.718161	0.356846	0.930593	0.989811	0.892238	0.877193	0.89313	0.795181	0.388889	0.959559	1	1	0.25	1
5KAL	0.724365	0.63196	0.829572	0.180617	0.736356	0.675085	0.896262	0.819931	0.123494	0.737526	0.771875	0.767081	0.675862	0.917808	0.833935	0	0.705882	1	0.9375
5N8M	0.618421	0.62818	0.819163	0.919562	0.824396	0.568548	0.545918	0.720047	0.996166	0.834457	0.603896	0.688776	0.44898	0.595238	0.730159	1	0.875	0.833333	1
5O58	0.590449	0.558258	0.777843	0.0402685	0.647393	0.507778	0.913302	0.681561	0.0208333	0.64207	0.670886	0.666667	0.439252	0.95082	0.722973	0	0.411765	1	0.75
5T5K	0.787356	0.734328	0.946749	0.98732	0.955927	0.762928	0.889157	0.921549	0.992426	0.955312	0.918114	0.943396	0.788235	0.92	0.955631	1	1	-1	1
5U9B	0.54612	0.497132	0.663492	0.677773	0.615388	0.431214	0.747126	0.676375	0.734791	0.61875	0.538462	0.575472	0.4	0.75	0.75	0.8	0.571429	1	1
5V3M	0.499448	0.382265	0.344882	0.85417	0.622037	0.455231	0.62549	0.299795	0.865101	0.62294	0.384058	0.481928	0.377953	0.594595	0.321429	0.964286	0.45	0	0.2
5V9X	0.716759	0.580146	0.853998	0.374376	0.731208	0.700199	0.898382	0.770415	0.261324	0.723365	0.77821	0.767176	0.704082	0.917431	0.796196	0.2	0.755556	0.952381	0.925926
5X6B	0.643944	0.577989	0.822922	0.919103	0.765072	0.604313	0.855201	0.764591	0.87076	0.753566	0.716024	0.731385	0.56383	0.851351	0.796537	0.933333	0.6	0.958333	0.9
5XFQ	0.737231	0.63462	0.667628	0.913936	0.731833	0.683849	0.736416	0.662375	0.992681	0.731418	0.725522	0.736111	0.736686	0.769841	0.666667	1	0.733333	0.875	0.8
5Z9X	0.750211	0.631749	0.856668	0.543264	0.750745	0.784832	0.701252	0.85643	0.416107	0.755365	0.836237	0.820946	0.794643	0.775	0.888889	0.333333	0.933333	0.8	0.818182
5ZMN	0.552339	0.708892	0.870798	0.692638	0.708121	0.412875	0.620469	0.906506	0.99647	0.721326	0.687307	0.703812	0.401639	0.7	0.946565	1	0.631579	0.909091	1
6B14	0.677947	0.785149	0.450355	0.973723	0.832092	0.642754	0.874359	0.316708	0.956369	0.835419	0.722096	0.766284	0.571429	0.900901	0.321429	1	0.59375	0.970588	-1
6BKF	0.618189	0.700835	0.812455	0.727091	0.711685	0.506778	0.651499	0.784225	0.998174	0.717443	0.672014	0.691792	0.5	0.695652	0.832536	1	0.59375	0.866667	0.941176
6C31	0.669121	0	0.940159	0.8354	0.875237	0.622527	0	0.917285	0.918049	0.869264	0.885604	0.891596	0.642308	0	0.943146	1	0.943396	-1	1
6CEU	0.672802	0.74818	0.590604	0.956522	0.841476	0.594399	0.719888	0.706827	0.993807	0.846521	0.664286	0.744565	0.577465	0.72549	0.833333	1	0.636364	0.857143	1
6CG8	0.767528	-1	0.968493	0.977264	0.949356	0.711111	-1	0.975711	0.987943	0.950678	0.954545	0.957576	0.702703	-1	0.98893	1	0.857143	-1	1
6D30	0.535714	0.585016	0.748168	0.122699	0.605023	0.482005	0.615912	0.830285	0.0666667	0.625142	0.628415	0.621622	0.363636	0.607143	0.847222	0	0.25	0.666667	1
6D8A	0.67921	0.724391	0.844092	0.862589	0.767523	0.652158	0.810445	0.804195	0.848155	0.766211	0.762376	0.769762	0.62963	0.844098	0.839679	0.911392	0.705882	0.83871	1
6F3H	0.69858	0.645269	0.879995	0.621514	0.75792	0.651644	0.715014	0.868169	0.797954	0.755085	0.7654	0.76723	0.64	0.729299	0.886707	1	0.6625	0.826087	1
6FWS	0.598966	0.542095	0.791795	0.167179	0.655444	0.601053	0.920171	0.677286	0.0997799	0.648143	0.701023	0.691865	0.57177	0.924623	0.713715	0.0952381	0.596774	1	0.854167
6GTS	0.616011	0.445545	0.838994	0.722357	0.706073	0.5163	0.296834	0.86376	0.922652	0.72359	0.715232	0.731481	0.554217	0.392857	0.907975	0.954545	0.642857	0.5	1
6GX6	0.59283	0.717146	0.871138	0.678261	0.705377	0.496249	0.855224	0.911672	0.663265	0.714737	0.721519	0.722222	0.4375	0.857143	0.977778	0.75	0.454545	0.875	1
6GY3	0.688199	-1	0.890957	0.909722	0.85107	0.630262	-1	0.845522	0.975791	0.833081	0.82134	0.835991	0.669565	-1	0.881944	1	0.7	-1	0.888889
6HV9	0.766601	0.603131	0.869361	0.533961	0.776158	0.692112	0.611881	0.919774	0.909212	0.772725	0.794006	0.795171	0.71933	0.625151	0.938953	0.938776	0.816456	0.677966	0.988506
6QH0	0.645963	0.510638	0.895241	0.96548	0.886031	0.701281	0.604905	0.84505	0.960834	0.87975	0.80837	0.84629	0.712766	0.6	0.87541	1	0.866667	0.555556	1
Average	0.621081	0.604972	0.759182	0.762616	0.762002	0.586288	0.732885	0.747591	0.785781	0.759617	0.713483	0.741973	0.572582	0.748683	0.77334	0.823556	0.655209	0.844978	0.884689

## Sheet: SIMU_10 phase2 
PDB_ID	Coil f1	Beta f1	Alpha f1	DRNA f1	overall f1	Coil accu	Beta accu	Alpha accu	DRNA accu	overall accu	Q3	Q4	Coil recall	Beta recall	Alpha recall	DRNA recall	Coil Segment Acc	Beta Segment Acc	Alpha Segment Acc
1A74	0.739321	0.535327	0.686897	0.888889	0.749065	0.730284	0.549501	0.612546	0.918577	0.750487	0.702454	0.733696	0.777778	0.621622	0.537037	0.97619	0.823529	0.5	1
1B2M	0.722689	0.753653	0.83878	0.385692	0.72421	0.66358	0.785637	0.83878	0.54386	0.714817	0.780952	0.779343	0.710744	0.85	0.931034	0.666667	0.944444	0.9	1
1BMV	0.764355	0.82013	0.619398	0.77635	0.778171	0.673669	0.888024	0.909627	0.758794	0.775979	0.778175	0.777193	0.652921	0.913793	0.916667	0.727273	0.742857	0.964286	1
1C7Y	0.595444	0.313458	0.35882	0.964928	0.639874	0.849039	0.207675	0.247098	1	0.674812	0.412935	0.607973	0.826087	0.142857	0.216495	1	1	0.2	0
1CA6	0.599634	0.665568	0.589862	0.961634	0.800307	0.571429	0.538667	0.771084	0.969849	0.799056	0.676471	0.738095	0.48	0.703704	0.9375	1	0.25	1	1
1CMA	0.85725	0.693023	0.866109	0.97525	0.882491	0.818312	0.56015	0.944487	0.971453	0.884643	0.864734	0.876106	0.831461	0.590909	0.958333	1	1	1	1
1DFM	0.439282	0.75483	0.893096	0.885903	0.739637	0.31341	0.97949	0.841383	0.896357	0.760809	0.704651	0.718615	0.274648	0.973684	0.852941	0.90625	0.222222	1	0.888889
1DGC	0.402878	-1	0.895801	0.973287	0.919599	0.277228	-1	0.893023	0.999205	0.928643	0.833333	0.876712	0.166667	-1	0.916667	1	0	-1	1
1H6F	0.684087	0.78861	0.742487	0.968457	0.818126	0.602116	0.915939	0.628743	0.989547	0.823665	0.736559	0.766667	0.606667	0.92053	0.619718	1	0.653846	1	0.8
1IL2	0.664789	0.757828	0.847907	0.959018	0.822798	0.622343	0.859326	0.80733	0.966158	0.823786	0.737382	0.761941	0.568019	0.856707	0.812796	0.984496	0.688525	0.857143	0.870968
1JKP	0.701987	-1	0.888598	0.972524	0.929989	0.628458	-1	0.896825	0.985499	0.932909	0.857143	0.909091	0.75	-1	0.931034	1	1	-1	1
1KSY	0.721458	0.89316	0.899086	0.971693	0.896844	0.679518	0.871965	0.915306	0.994615	0.89925	0.856818	0.874751	0.6	0.920863	0.94898	1	0.6875	1	1
1M8X	0.613817	0	0.923392	0.84097	0.857781	0.547416	0	0.948047	0.80829	0.86087	0.940058	0.941345	0.529412	0	0.986992	1	0.5	-1	1
1MSW	0.711969	0.476427	0.86856	0.78631	0.779487	0.684934	0.448598	0.914012	0.760791	0.783232	0.811561	0.809211	0.638484	0.514286	0.954825	0.765957	0.547619	-1	1
1MUS	0.724032	0.682941	0.883264	0.839221	0.800871	0.757018	0.862219	0.842014	0.725384	0.79251	0.819565	0.814	0.715278	0.886598	0.858447	0.75	0.772727	0.818182	1
1MZP	0.688188	0.738365	0.807001	0.936183	0.843928	0.740196	0.798639	0.792751	0.898742	0.838851	0.792453	0.82397	0.719512	0.823529	0.848101	0.945455	0.857143	0.75	1
1NYB	0.715953	-1	0.839907	0.975197	0.945962	0.736	-1	0.942708	0.959524	0.943916	0.958333	0.979167	0.888889	-1	1	1	0.5	-1	1
1Q2S	0.618762	0.682467	0.862404	0.854882	0.750494	0.57845	0.880104	0.8112	0.781405	0.746093	0.751171	0.752772	0.559615	0.887719	0.83913	0.815789	0.444444	0.948276	0.9375
1T05	0.79561	0.661809	0.864266	0.937596	0.816653	0.738797	0.727908	0.904348	0.953388	0.815913	0.789691	0.797431	0.73211	0.754098	0.907591	0.97619	0.736111	0.818182	0.888889
1UBD	0.543057	0.574514	0.659963	0.905019	0.775414	0.440806	0.51751	0.598673	0.993641	0.794418	0.522124	0.647059	0.411765	0.5	0.659091	1	0.714286	0.333333	1
1UUT	0.803049	0.814938	0.907431	0.983023	0.881798	0.739918	0.937023	0.924708	0.968202	0.882003	0.861183	0.871122	0.736486	0.933333	0.939759	1	0.8	1	1
1UVN	0.707024	0.6014	0.88239	0.072384	0.752876	0.649091	0.738968	0.889297	0.061745	0.752515	0.784353	0.779661	0.622776	0.821277	0.923581	0	0.586207	0.84	1
1XPX	0.523143	-1	0.613186	0.972928	0.709541	0.367347	-1	0.951359	0.979866	0.721531	0.538462	0.595092	0.340206	-1	0.956522	1	0.25	-1	1
1YSH	0.529684	0.414152	0.651611	0.905858	0.817858	0.729927	0.566952	0.558022	0.858217	0.800148	0.703422	0.769953	0.857143	0.625	0.553719	0.877301	0.933333	1	0.75
1Z63	0.680271	0.738318	0.838747	0.979694	0.816613	0.563347	0.953374	0.888502	0.996188	0.822707	0.747541	0.767372	0.520513	0.984252	0.894472	1	0.529412	1	1
1ZL3	0.706875	0.791054	0.825175	0.839903	0.787008	0.739699	0.83367	0.784053	0.782609	0.784762	0.780731	0.782609	0.730769	0.831776	0.777778	0.809524	0.833333	0.928571	0.75
2AOQ	0.706701	0.732026	0.850775	0.913706	0.811713	0.642405	0.875	0.796011	0.944717	0.812444	0.815315	0.833333	0.705263	0.909091	0.891566	1	0.75	1	1
2BSQ	0.806556	0.696527	0.933215	0.973048	0.898398	0.765284	0.754455	0.934046	0.996682	0.898944	0.881499	0.890747	0.760784	0.763889	0.96	1	0.891304	0.75	1
2BZF	0.508197	-1	0.60898	0.94498	0.706711	0.346154	0	0.930175	0.996411	0.726872	0.511111	0.576923	0.31746	-1	0.962963	1	0.571429	-1	1
2ER8	0.647899	-1	0.467949	0.83666	0.683923	0.730288	0	0.305988	0.881837	0.688428	0.669145	0.70347	0.864516	-1	0.403509	0.895833	1	-1	0.5
2EZV	0.68847	0.766834	0.815887	0.902478	0.777816	0.620793	0.887345	0.736303	0.936277	0.780247	0.767658	0.77993	0.626667	0.93299	0.764706	1	0.529412	0.964286	0.714286
2FCC	0.695069	0.233645	0.850683	0.932564	0.833286	0.638606	0.526316	0.892131	0.912491	0.825115	0.765568	0.787302	0.626984	0.375	0.913669	0.928571	0.75	-1	1
2KAE	0.783567	-1	0.501567	0.96579	0.907407	0.674138	0	0.379147	0.994438	0.903956	0.672414	0.806122	0.756098	-1	0.470588	1	1	-1	1
2L3C	0.659794	0.713768	0.865823	0.954697	0.891951	0.578313	0.60061	0.883721	0.98966	0.89905	0.712329	0.803738	0.52381	0.708333	0.857143	1	0.666667	1	1
2LEV	0.838894	0.660317	0.859873	0.985915	0.936213	0.798548	0.818898	0.784884	0.991211	0.934783	0.803571	0.872093	0.764706	1	0.769231	1	0.8	1	1
2N21	0.417323	-1	0	0.812606	0.714586	0.850267	0	0	0.723824	0.692164	0.590909	0.675	0.928571	-1	0	0.777778	1	-1	0
2N8L	0.754475	0.821224	0.87782	0.690722	0.794782	0.772556	0.919561	0.83542	0.649435	0.794803	0.823834	0.820896	0.772727	0.925	0.816092	0.75	0.833333	1	1
2NQP	0.780221	0.796948	0.837209	0.947617	0.830805	0.724017	0.933559	0.790967	0.948627	0.830926	0.814042	0.822222	0.727273	0.962712	0.814229	0.943662	0.814815	1	1
2PY5	0.553401	0.698576	0.845467	0.252969	0.652259	0.534309	0.804645	0.853087	0.145228	0.672524	0.712121	0.69913	0.469945	0.795062	0.868946	0.178571	0.422222	0.9375	1
2ZHG	0.640943	0.666667	0.900892	0.906572	0.844864	0.524561	0.722689	0.874038	0.994544	0.853254	0.804878	0.832168	0.638889	0.75	0.886076	1	1	1	1
3EQT	0.71764	0.741207	0.542857	0.914165	0.739274	0.697287	0.826531	0.44186	0.90795	0.744518	0.741697	0.756098	0.710526	0.886957	0.428571	1	0.75	0.875	-1
3ER9	0.73338	0.731544	0.90076	0	0.797875	0.689997	0.928647	0.859458	0	0.798861	0.808743	0.80654	0.635294	0.938462	0.887608	0	0.705882	1	1
3FOZ	0.739493	0.705662	0.894832	0.95429	0.887869	0.713064	0.954361	0.904333	0.922382	0.884007	0.846787	0.862667	0.678392	0.970588	0.920588	0.93007	0.771429	1	1
3GLF	0.776661	0.775332	0.918987	0.812914	0.85495	0.719617	0.937178	0.929888	0.823549	0.85586	0.872593	0.872626	0.703986	0.978799	0.954106	0.875	0.724138	0.970588	1
3H25	0.656478	0.772298	0.907494	0.915475	0.83913	0.636598	0.894289	0.865878	0.882564	0.836291	0.868421	0.870968	0.740741	0.949153	0.896104	0.888889	0.5	1	1
3HXQ	0.66853	0.76	0.890447	0.955916	0.860965	0.570067	0.95	0.899911	0.949104	0.863292	0.794118	0.82449	0.583333	0.941176	0.94186	0.97561	0.363636	1	1
3OIN	0.753723	0.623029	0.739183	0.55418	0.700963	0.747242	0.768722	0.696726	0.427208	0.700698	0.745455	0.735683	0.756522	0.818182	0.657658	0.428571	0.83871	0.75	0.75
3PDM	0.716372	0.145078	0.765359	0.369198	0.676116	0.64099	0.132075	0.681159	0.767544	0.64311	0.664634	0.670659	0.681034	0	0.638298	1	0.818182	-1	0.5
3Q1R	0.472924	0.596064	0.713772	0.97512	0.954557	0.745731	0.932551	0.846591	0.952058	0.94531	0.81982	0.936248	0.685714	0.916667	0.865385	0.965753	0.857143	1	1
3Q3D	0.750315	0.814681	0.918117	0.924938	0.861287	0.670165	0.757271	0.965207	0.99933	0.867087	0.827338	0.840532	0.655914	0.794118	0.982906	1	0.714286	1	1
3QOQ	0.775904	0.760563	0.923128	0.966946	0.905534	0.76758	0.723214	0.929568	0.973746	0.906503	0.897297	0.914027	0.826923	0.826087	0.945455	1	1	1	1
3R9X	0.701505	0.696624	0.82124	0.780414	0.754864	0.71504	0.918054	0.73711	0.692032	0.748875	0.775735	0.770294	0.747826	0.93	0.733645	0.685714	0.827586	0.923077	0.888889
3SSE	0.694381	0.779254	0.826892	0.895863	0.792461	0.611925	0.851124	0.811216	0.986181	0.798815	0.759076	0.776758	0.632653	0.929577	0.835294	1	0.823529	1	1
3UGP	0.646274	-1	0.915663	0.774419	0.824646	0.935588	0	0.867001	0.633682	0.80859	0.924324	0.9	0.971429	-1	0.913333	0.6	1	-1	1
3V11	0.733236	0.803053	0.870415	0.951901	0.840937	0.689724	0.942418	0.814379	0.919796	0.83981	0.822747	0.832888	0.68231	0.977778	0.845714	0.929577	0.756757	1	1
3WTX	0.673103	0.790536	0.830317	0.955211	0.802156	0.56727	0.954817	0.80096	0.974936	0.808766	0.773826	0.791612	0.566225	0.971311	0.866242	1	0.619048	1	1
3ZDC	0.747873	0.773832	0.884123	0.953846	0.848783	0.745536	0.878981	0.838352	1	0.847852	0.832	0.839695	0.757143	0.9	0.853333	1	0.727273	1	1
3ZHM	0.753957	-1	0.906832	0.952123	0.902159	0.680519	0	0.903714	0.981378	0.902562	0.884615	0.90625	0.76	-1	0.943396	1	1	-1	1
4A15	0.615105	0.694444	0.839661	0.0378251	0.725889	0.612138	0.887924	0.792461	0.027027	0.728117	0.771285	0.766169	0.614035	0.884211	0.81982	0	0.576923	0.928571	0.95
4AIJ	0.795262	0.894389	0.947951	0.969012	0.932475	0.784205	0.924915	0.930772	0.989256	0.932859	0.903571	0.916149	0.783333	0.9	0.94	1	0.909091	1	1
4E9F	0.695246	-1	0.849706	0.947549	0.858681	0.650146	0	0.790008	0.99353	0.845742	0.751825	0.7875	0.577778	-1	0.836957	1	0.444444	-1	1
4IEM	0.715619	0.71943	0.800673	0.921228	0.786313	0.673397	0.912004	0.719033	0.888285	0.782939	0.749101	0.76318	0.673435	0.935849	0.730469	0.951807	0.621622	0.972973	0.888889
4IS1	0.661616	0.139785	0.487321	0.91646	0.775317	0.647713	0.103175	0.373311	0.987639	0.797926	0.568807	0.684564	0.77193	0	0.4	1	0.875	-1	0.75
4JZU	0.644285	0.862297	0.818664	0	0.766416	0.518204	0.91829	0.856826	0	0.750621	0.777419	0.77492	0.521368	0.954887	0.883333	0	0.733333	1	1
4KIS	0.735013	0.603645	0.878444	0.93235	0.841452	0.7782	0.59483	0.856551	0.920991	0.839711	0.828407	0.849229	0.842887	0.572222	0.897707	0.971154	0.833333	0.6	0.96
4LJR	0.637341	0.683383	0.919879	0.663959	0.758114	0.519984	0.946114	0.949298	0.661943	0.764324	0.768692	0.767816	0.479532	0.957143	0.962567	0.714286	0.428571	1	1
4P3E	0.562101	0.522628	0.841721	0.965737	0.886107	0.584243	0.824885	0.846185	0.941635	0.879372	0.811189	0.863415	0.610526	0.923077	0.910112	0.983871	0.538462	1	1
4PY5	0.52178	0.565195	0.816199	0.927161	0.771137	0.507286	0.704663	0.733483	0.935784	0.764964	0.712177	0.7411	0.625	0.716981	0.753425	0.947368	0.5	0.6	0.666667
4RKH	0.800079	-1	0	0.764853	0.74843	0.731102	0	0	0.877937	0.749632	0.847716	0.867841	0.869792	-1	0	1	1	-1	-1
4USG	0.48329	0.792059	0.928387	0.788796	0.784408	0.624585	0.764113	0.983547	0.719836	0.776437	0.858209	0.851351	0.65	0.851351	0.975	0.785714	1	0.909091	1
4XZF	0.538677	0.709014	0.827417	0.895793	0.749731	0.469919	0.885196	0.816425	0.811254	0.748821	0.691667	0.706767	0.363636	0.913043	0.833333	0.846154	0.285714	1	1
4YF0	0.426136	0.712139	0.849143	0.905357	0.770593	0.296443	0.637681	0.951311	0.996071	0.800104	0.719512	0.754011	0.313725	0.735294	0.974684	1	0.555556	0.833333	1
4YOV	0.661585	0.853665	0.855912	0.7286	0.788773	0.578281	0.911612	0.89281	0.741892	0.795748	0.80826	0.810145	0.5	0.939163	0.947368	0.916667	0.448276	0.921053	1
4ZCF	0.737214	0.689399	0.864879	0.831611	0.782345	0.708482	0.795693	0.807198	0.945979	0.779041	0.778137	0.782288	0.714824	0.832827	0.822404	0.975	0.719298	0.933333	0.956522
5B7J	0.85947	-1	0.946143	0.969435	0.943166	0.781481	0	0.981873	0.976368	0.944604	0.929204	0.941606	0.757576	-1	1	1	1	-1	1
5EG6	0.665931	0.790576	0.762022	0.986107	0.789872	0.538352	0.940159	0.718605	0.993959	0.798741	0.721839	0.739785	0.456731	0.971014	0.9	1	0.407407	1	1
5F55	0.736262	0.794748	0.840523	0.785475	0.787698	0.67783	0.889622	0.871957	0.776796	0.790164	0.785614	0.786999	0.632588	0.938596	0.893617	0.857143	0.702703	0.923077	1
5GZB	0.816223	-1	0.967817	0.984106	0.953597	0.748837	0	0.972941	0.985065	0.94539	0.923077	0.940171	0.827586	-1	0.967742	1	0.8	-1	1
5HRT	0.708561	0.604219	0.638263	0.870344	0.694541	0.668745	0.83411	0.508402	0.948992	0.693097	0.683879	0.693529	0.696673	0.876033	0.5	1	0.581818	0.875	0.666667
5I9G	0.833266	-1	0.941309	0.915254	0.915755	0.841762	0	0.947117	0.865889	0.915689	0.960212	0.96144	0.826087	-1	0.99026	1	1	-1	1
5IFF	0.679831	0.79648	0.853753	0.846811	0.785342	0.610402	0.810206	0.826536	1	0.789916	0.788372	0.797778	0.636364	0.8875	0.834646	1	0.608696	1	0.888889
5J37	0.602028	0.767115	0.657644	0.0132527	0.62629	0.508638	0.812385	0.81505	0.018096	0.614145	0.704457	0.694365	0.505112	0.895833	0.793651	0	0.583333	0.942029	-1
5J70	0.862136	0.301887	0.930984	0.985052	0.923565	0.836789	0.268908	0.94807	0.992846	0.925684	0.899782	0.912713	0.853107	0.214286	0.966418	1	1	0.5	1
5KAL	0.783566	0.735318	0.847291	0.0352941	0.777638	0.782766	0.87414	0.841576	0.0180723	0.789203	0.808346	0.803379	0.778761	0.94	0.821705	0	0.775	1	0.833333
5N8M	0.650394	0.652525	0.855873	0.91636	0.836792	0.561905	0.553082	0.787383	0.998606	0.847542	0.662338	0.734694	0.55102	0.642857	0.761905	1	0.75	0.833333	1
5O58	0.667323	0.679062	0.846197	0.0935673	0.727805	0.626617	0.918563	0.785972	0.0559441	0.730396	0.737342	0.732704	0.546296	0.934426	0.795918	0	0.705882	0.916667	1
5T5K	0.800654	0.769231	0.964124	0.989075	0.963107	0.777778	0.915663	0.948764	0.990856	0.962557	0.930521	0.951973	0.746988	0.96	0.979661	1	1	1	1
5U9B	0.616846	0.478455	0.759633	0.676985	0.650504	0.559127	0.884615	0.68543	0.648804	0.63875	0.691489	0.697248	0.59375	1	0.85	0.733333	0.8	1	1
5V3M	0.643432	0.452229	0.363554	0.920086	0.701173	0.657043	0.579592	0.275981	0.966947	0.717445	0.553571	0.627976	0.75	0.588235	0.222222	1	0.88	-1	0
5V9X	0.779763	0.670717	0.901789	0.470685	0.794957	0.765038	0.92521	0.856377	0.332555	0.793493	0.865633	0.854246	0.794953	0.958763	0.902778	0.266667	0.804878	1	1
5X6B	0.748724	0.666667	0.868183	0.946054	0.829717	0.733738	0.795929	0.852819	0.911904	0.825481	0.804853	0.81391	0.709135	0.838983	0.883516	0.933333	0.724138	0.882353	0.931034
5XFQ	0.826251	0.680374	0.775491	0.948467	0.810879	0.828456	0.66383	0.756656	0.99734	0.812552	0.825879	0.832565	0.876676	0.67619	0.804054	1	0.837209	0.578947	1
5Z9X	0.746219	0.634383	0.847896	0.347826	0.72109	0.804386	0.694346	0.868508	0.214405	0.740343	0.836237	0.814189	0.80531	0.74359	0.888889	0.111111	0.866667	0.8	0.909091
5ZMN	0.711328	0.760241	0.893268	0.80613	0.79517	0.620946	0.708989	0.907675	0.998235	0.80007	0.764706	0.777126	0.634146	0.714286	0.915385	1	0.842105	0.727273	1
6B14	0.688088	0.824584	0.404715	0.980233	0.847481	0.618925	0.925519	0.259446	0.985197	0.85633	0.760181	0.798095	0.59901	0.945455	0.35	1	0.727273	1	-1
6BKF	0.719215	0.754123	0.86232	0.847615	0.793015	0.647973	0.788329	0.816413	0.99863	0.796111	0.77305	0.786667	0.675799	0.832168	0.836634	1	0.740741	1	0.923077
6C31	0.785983	0	0.952499	0.934132	0.919629	0.797604	0	0.945132	0.95592	0.920758	0.942271	0.945289	0.792271	0	0.968101	1	0.966667	-1	1
6CEU	0.681039	0.756114	0.668675	0.969171	0.855942	0.563071	0.790055	0.880952	0.996357	0.860852	0.685315	0.759358	0.564103	0.84	0.8	1	0.5	0.875	1
6CG8	0.835042	-1	0.975763	0.996608	0.966221	0.783217	0	0.985695	0.995482	0.967118	0.96463	0.966967	0.74359	-1	0.996324	1	0.875	-1	1
6D30	0.534418	0.640362	0.792757	0.0266667	0.629819	0.528465	0.697183	0.808205	0.0135135	0.648239	0.70936	0.702439	0.484375	0.740741	0.858824	0	0.2	0.5	1
6D8A	0.715728	0.768823	0.873326	0.893128	0.80325	0.700683	0.800681	0.864721	0.890822	0.803276	0.783267	0.790858	0.685271	0.839535	0.871332	0.936709	0.701149	0.862745	1
6F3H	0.751404	0.700663	0.892791	0.703222	0.796947	0.712882	0.731816	0.90513	0.81201	0.797051	0.795544	0.796489	0.687273	0.730769	0.915663	0.916667	0.7375	0.847826	1
6FWS	0.693002	0.648121	0.859522	0.226054	0.736516	0.734917	0.892844	0.785563	0.130051	0.74047	0.792398	0.781857	0.72488	0.893939	0.803191	0.0952381	0.758065	1	0.854167
6GTS	0.728324	0.512621	0.863252	0.827543	0.776952	0.739545	0.357724	0.888176	0.907202	0.789244	0.767213	0.776758	0.767442	0.309091	0.920732	0.909091	0.785714	0.333333	1
6GX6	0.564722	0.713755	0.896175	0.545455	0.685874	0.459607	0.9683	0.911111	0.381443	0.702489	0.765823	0.759259	0.4375	1	0.977778	0.5	0.363636	1	1
6GY3	0.771724	-1	0.899974	0.947824	0.884781	0.793678	0	0.859866	0.968794	0.874842	0.856079	0.867882	0.782609	-1	0.885417	1	0.8	-1	0.888889
6HV9	0.827521	0.653519	0.896321	0.763952	0.828719	0.786139	0.671641	0.925945	0.955897	0.828425	0.830685	0.832047	0.780705	0.688568	0.938507	1	0.840491	0.784314	0.986928
6QH0	0.711538	0.653291	0.908263	0.972596	0.908794	0.792503	0.574859	0.862154	0.988248	0.908502	0.853712	0.882456	0.780488	0.653061	0.902141	1	0.857143	1	1
Average	0.689113	0.664933	0.802544	0.800712	0.808846	0.661673	0.75488	0.796302	0.810473	0.810444	0.780081	0.801883	0.665774	0.783269	0.819922	0.836167	0.720714	0.89177	0.9259

## Sheet: SIMU_MIX phase1
PDB_ID	Coil f1	Beta f1	Alpha f1	DRNA f1	overall f1	Coil accu	Beta accu	Alpha accu	DRNA accu	overall accu	Q3	Q4	Coil recall	Beta recall	Alpha recall	DRNA recall	Coil Segment Acc	Beta Segment Acc	Alpha Segment Acc
1A74	0.674561	0.502444	0.720975	0.81004	0.696198	0.669671	0.591258	0.689571	0.753463	0.687135	0.665635	0.679452	0.720497	0.59	0.645161	0.785714	0.866667	0.733333	0.5
1B2M	0.790867	0.76646	0.856359	0.632959	0.783173	0.727328	0.776511	0.985263	0.775229	0.782135	0.811594	0.814286	0.754717	0.80303	1	1	0.857143	0.916667	1
1BMV	0.758457	0.774203	0.650407	0.733559	0.755987	0.740955	0.781144	0.814664	0.683944	0.754672	0.821109	0.821053	0.784722	0.863248	0.837838	0.818182	0.787879	0.965517	1
1C7Y	0.659493	0.296689	0.50096	0.959301	0.689069	0.815589	0.245077	0.423358	0.9719	0.704042	0.494949	0.657718	0.772727	0.2	0.412371	0.98	1	0.2	0.222222
1CA6	0.579173	0.651801	0.645799	0.937012	0.787047	0.663399	0.523416	0.784	0.911854	0.781217	0.676923	0.728395	0.722222	0.586207	0.777778	0.9375	1	0.6	1
1CMA	0.78956	0.659836	0.864349	0.95409	0.851563	0.701958	0.607547	0.955539	0.981959	0.856106	0.855072	0.867257	0.764045	0.636364	0.989583	1	1	1	1
1DFM	0.516236	0.668482	0.844833	0.803825	0.701148	0.448804	0.858275	0.772026	0.728084	0.699849	0.690698	0.703463	0.381944	0.9	0.786765	0.875	0.388889	1	0.888889
1DGC	0.402174	-1	0.96915	0.962698	0.939243	0.402174	-1	0.975758	0.958893	0.939018	0.907407	0.931507	0.2	-1	0.979592	1	1	-1	1
1H6F	0.661402	0.773948	0.752845	0.95933	0.806304	0.614397	0.826482	0.77362	0.953835	0.807978	0.758808	0.786571	0.635135	0.868056	0.792208	1	0.52	0.944444	0.714286
1IL2	0.630899	0.722436	0.845337	0.926074	0.796241	0.614267	0.795059	0.821666	0.912626	0.795053	0.756202	0.774268	0.604317	0.831804	0.847059	0.937984	0.725806	0.928571	0.935484
1JKP	0.580451	-1	0.878049	0.923171	0.875833	0.694245	-1	0.859551	0.874272	0.850765	0.826087	0.864865	0.631579	-1	0.962963	0.928571	1	-1	1
1KSY	0.640894	0.797251	0.893392	0.956728	0.85851	0.639157	0.700329	0.930065	0.985825	0.861503	0.805492	0.83	0.63964	0.735294	0.952632	1	0.68	0.866667	1
1M8X	0.504348	0.0892857	0.920665	0.699022	0.822515	0.397714	0.078125	0.945715	0.802245	0.834121	0.823789	0.826149	0.278195	0	0.96679	0.933333	0.5	-1	1
1MSW	0.718791	0.522581	0.901637	0.797315	0.799689	0.672375	0.63	0.926293	0.785195	0.799154	0.830626	0.831683	0.675841	0.6875	0.957537	0.851064	0.76087	0.818182	1
1MUS	0.684622	0.649376	0.858363	0.830047	0.776153	0.721942	0.755539	0.837209	0.73913	0.769538	0.827133	0.822938	0.774648	0.816327	0.866359	0.775	0.826087	0.727273	1
1MZP	0.773686	0.8125	0.853567	0.971968	0.895591	0.759545	0.797432	0.923285	0.955948	0.894935	0.867925	0.895131	0.792683	0.882353	0.936709	1	0.857143	0.875	1
1NYB	0.596923	-1	0.832151	0.94315	0.910689	0.769841	-1	0.921466	0.903571	0.896845	0.904762	0.933333	0.714286	-1	1	0.958333	1	-1	1
1Q2S	0.609988	0.627737	0.845132	0.755524	0.721261	0.605143	0.759864	0.798073	0.659815	0.714843	0.755184	0.754077	0.600768	0.780919	0.861071	0.710526	0.556962	0.833333	1
1T05	0.749847	0.668809	0.859563	0.847155	0.78274	0.714951	0.752209	0.859563	0.850292	0.781263	0.809721	0.817641	0.744541	0.781421	0.917178	1	0.839286	0.961538	0.954545
1UBD	0.511565	0.565543	0.604436	0.895951	0.754755	0.468244	0.594488	0.547739	0.938109	0.764266	0.522124	0.647059	0.44	0.526316	0.613636	1	0.714286	0.666667	1
1UUT	0.675064	0.702642	0.870609	0.917139	0.798931	0.585377	0.899905	0.862935	0.928923	0.800271	0.804627	0.818616	0.601351	0.973333	0.909639	1	0.65	1	1
1UVN	0.709208	0.594406	0.88273	0.0718039	0.751398	0.657368	0.772537	0.866586	0.0548128	0.749056	0.777499	0.772841	0.643132	0.780919	0.889128	0	0.663462	0.877193	0.954545
1XPX	0.451687	-1	0.603116	0.951151	0.669963	0.301297	-1	0.929379	0.993255	0.6961	0.496503	0.558282	0.273684	-1	0.9375	1	0.111111	-1	1
1YSH	0.453648	0.24226	0.736305	0.813603	0.744378	0.703059	0.601078	0.682219	0.70244	0.697356	0.707692	0.728132	0.736364	0.666667	0.691057	0.760736	0.866667	0.5	0.888889
1Z63	0.588092	0.660718	0.815089	0.889992	0.747859	0.473741	0.855806	0.834154	0.969048	0.758839	0.689617	0.712991	0.438462	0.921875	0.861461	0.987179	0.48	1	1
1ZL3	0.677551	0.763552	0.818737	0.782463	0.755803	0.69211	0.795014	0.834718	0.71309	0.755117	0.79402	0.791925	0.68932	0.831776	0.868132	0.761905	0.722222	0.928571	0.875
2AOQ	0.700691	0.654194	0.847956	0.820849	0.767636	0.695354	0.801775	0.82929	0.7523	0.762126	0.799087	0.8107	0.733333	0.816327	0.8625	0.916667	0.75	0.875	1
2BSQ	0.753095	0.656652	0.925452	0.948496	0.87332	0.694892	0.744888	0.926678	0.980233	0.874317	0.871826	0.881828	0.724409	0.777778	0.96008	1	0.847826	1	1
2BZF	0.406406	-1	0.582137	0.925926	0.653061	0.258929	-1	0.892421	0.981595	0.681275	0.402299	0.485149	0.2	-1	0.851852	1	0.166667	-1	1
2ER8	0.646883	-1	0.336931	0.768873	0.620082	0.820938	-1	0.213945	0.706008	0.617692	0.548872	0.585987	0.94697	-1	0.156716	0.791667	1	-1	0.1
2EZV	0.703327	0.758684	0.856042	0.848516	0.777336	0.666238	0.793277	0.806954	0.923077	0.778652	0.762617	0.775221	0.656863	0.845745	0.804196	1	0.866667	0.92	0.75
2FCC	0.60115	0.125984	0.832978	0.831397	0.757837	0.587794	0.425532	0.912773	0.723306	0.735798	0.765568	0.771429	0.603175	0.25	0.942446	0.809524	0.75	-1	1
2KAE	0.683882	-1	0.245902	0.948206	0.8635	0.643216	-1	0.153061	0.95102	0.853498	0.545455	0.736842	0.74359	-1	0.0625	1	1	-1	0
2L3C	0.59596	0.613169	0.865952	0.945717	0.868227	0.659218	0.465625	0.872973	0.960379	0.87181	0.671233	0.766355	0.571429	0.541667	0.857143	0.970588	0.75	0.666667	1
2LEV	0.770031	0.531148	0.689895	0.954985	0.885575	0.675182	0.642857	0.565714	0.988775	0.888889	0.732143	0.825581	0.735294	0.777778	0.692308	1	0.8	1	1
2N21	0.353846	-1	0.0582524	0.709772	0.62662	0.924623	-1	0.03125	0.557678	0.571696	0.578947	0.621622	1	-1	0	0.666667	1	-1	0
2N8L	0.718019	0.798755	0.810399	0.414373	0.705782	0.728372	0.750487	0.795075	0.439222	0.701077	0.763158	0.747475	0.69697	0.825	0.785714	0.375	0.666667	1	0.833333
2NQP	0.66647	0.685228	0.716076	0.854667	0.720584	0.599708	0.873337	0.612683	0.876125	0.721519	0.720114	0.733333	0.605523	0.935593	0.698413	0.929577	0.777778	0.974359	0.952381
2PY5	0.631817	0.707661	0.821022	0.258858	0.671601	0.663263	0.711181	0.88448	0.155806	0.690152	0.762923	0.747826	0.649315	0.730864	0.917614	0.142857	0.6	0.854167	1
2ZHG	0.676624	0.616114	0.830499	0.941487	0.839569	0.752492	0.580357	0.757	0.961449	0.837595	0.775	0.807143	0.805556	0.5	0.789474	1	1	1	1
3EQT	0.698321	0.718093	0.617439	0.757845	0.704396	0.79988	0.695652	0.553521	0.661841	0.703927	0.779851	0.785211	0.901961	0.778761	0.54717	0.875	1	0.75	0.666667
3ER9	0.778073	0.773313	0.897824	0	0.820747	0.786718	0.853811	0.861199	0	0.820988	0.864754	0.862398	0.807843	0.906977	0.890805	0	0.911765	0.961538	1
3FOZ	0.741752	0.815098	0.895831	0.95414	0.894638	0.711951	0.912299	0.930624	0.934843	0.894575	0.892916	0.906667	0.751244	0.955224	0.964602	0.965035	0.771429	1	1
3GLF	0.791047	0.793006	0.92072	0.810991	0.861923	0.737107	0.874596	0.945066	0.818487	0.863789	0.893454	0.892647	0.774851	0.901316	0.960449	0.833333	0.853933	1	1
3H25	0.645461	0.820135	0.916822	0.917767	0.85036	0.62677	0.840252	0.936069	0.907418	0.851336	0.84492	0.859813	0.653846	0.881356	0.947368	0.962963	0.777778	1	1
3HXQ	0.708483	0.779021	0.883701	0.94641	0.865171	0.643324	0.895498	0.930295	0.925911	0.86596	0.83	0.850622	0.649351	0.954545	0.936709	0.95122	0.615385	1	1
3OIN	0.678794	0.553571	0.658185	0.595465	0.638756	0.642295	0.776109	0.568537	0.481087	0.631354	0.675926	0.670404	0.65	0.80198	0.618321	0.5	0.678571	0.875	0.666667
3PDM	0.580465	0.147601	0.735387	0.301294	0.585353	0.43454	0.192308	0.75	0.718062	0.546525	0.546584	0.554878	0.46875	0.125	0.736842	1	0.625	-1	1
3Q1R	0.15915	0.483155	0.700652	0.910648	0.885864	0.680891	0.888218	0.826573	0.836048	0.833446	0.846847	0.881603	0.742857	0.916667	0.884615	0.890411	0.857143	1	1
3Q3D	0.657189	0.674651	0.890357	0.847126	0.783856	0.586232	0.583429	0.900365	0.987936	0.79302	0.738182	0.758389	0.556818	0.617647	0.941176	1	0.75	0.777778	1
3QOQ	0.732018	0.792738	0.943783	0.960866	0.903203	0.682088	0.755043	0.955154	0.986295	0.906458	0.895604	0.912844	0.769231	0.833333	0.971698	1	0.916667	1	1
3R9X	0.663808	0.640686	0.829787	0.756526	0.73149	0.675065	0.815476	0.763415	0.678829	0.724339	0.775701	0.77193	0.69802	0.90991	0.779279	0.714286	0.75	1	0.944444
3SSE	0.713323	0.764076	0.773874	0.899527	0.785239	0.679506	0.789423	0.7494	0.956631	0.788315	0.72	0.740741	0.664122	0.797468	0.733333	1	0.846154	1	1
3UGP	0.601121	-1	0.889498	0.681277	0.773493	0.913313	-1	0.816657	0.521572	0.746118	0.893258	0.865285	0.974359	-1	0.870504	0.533333	1	-1	1
3V11	0.684758	0.774472	0.855391	0.882127	0.796196	0.682897	0.875813	0.812776	0.827378	0.793477	0.796736	0.804027	0.656934	0.934884	0.843243	0.873239	0.775	1	1
3WTX	0.743451	0.813114	0.86765	0.966542	0.840277	0.665977	0.88522	0.898838	0.990609	0.843984	0.81	0.825	0.650165	0.930435	0.934132	1	0.6	0.916667	1
3ZDC	0.717806	0.764641	0.866056	0.918303	0.824353	0.77644	0.782805	0.807364	0.94401	0.82105	0.841463	0.848837	0.826667	0.818182	0.855072	1	0.833333	1	1
3ZHM	0.813842	-1	0.902899	0.979272	0.923719	0.831707	-1	0.867688	0.984259	0.918025	0.935897	0.947917	0.96	-1	0.924528	1	1	-1	1
4A15	0.555838	0.590476	0.743563	0.0911854	0.64384	0.556382	0.81445	0.635284	0.152027	0.620618	0.677311	0.672788	0.570588	0.865169	0.681548	0	0.592593	0.941176	0.875
4AIJ	0.740574	0.758621	0.950064	0.963665	0.917675	0.728682	0.774648	0.946454	0.970951	0.918007	0.907143	0.919255	0.766667	0.8	0.96	1	0.818182	1	1
4E9F	0.716949	-1	0.889752	0.943906	0.877718	0.635135	-1	0.887684	0.985539	0.877844	0.832117	0.85625	0.6	-1	0.945652	1	0.666667	-1	1
4IEM	0.651043	0.638317	0.773548	0.773924	0.704185	0.627965	0.887179	0.69757	0.653825	0.695976	0.712477	0.714045	0.596623	0.931655	0.715254	0.73494	0.597222	1	0.842105
4IS1	0.62487	0.310861	0.617886	0.900357	0.781726	0.781088	0.553333	0.508361	0.825143	0.758455	0.695238	0.758621	0.93617	0.333333	0.543478	0.925	1	-1	0.75
4JZU	0.63001	0.763604	0.734817	0	0.700661	0.550985	0.72621	0.699085	0	0.647617	0.677524	0.675325	0.544643	0.755725	0.75	0	0.9375	0.833333	1
4KIS	0.674001	0.538104	0.852272	0.86806	0.786952	0.759409	0.640725	0.812025	0.793638	0.775258	0.804115	0.819396	0.843602	0.663636	0.82897	0.908654	0.857143	0.710526	0.918919
4LJR	0.656659	0.773566	0.880807	0.544028	0.753562	0.543052	0.851184	0.974586	0.615385	0.763564	0.802353	0.803241	0.577143	0.848485	1	0.857143	0.533333	1	1
4P3E	0.433603	0.392324	0.815967	0.900515	0.821647	0.53766	0.832579	0.808519	0.837655	0.798603	0.742049	0.80344	0.535714	0.857143	0.827027	0.943548	0.583333	1	1
4PY5	0.537774	0.51127	0.823201	0.920657	0.766419	0.58636	0.621658	0.744669	0.882483	0.751437	0.684211	0.717105	0.546667	0.649123	0.776119	0.947368	0.4	0.666667	0.8
4RKH	0.81678	-1	0.019802	0.66036	0.722313	0.81678	-1	0.0134529	0.607309	0.702703	0.819588	0.808036	0.908571	-1	0	0.733333	1	-1	-1
4USG	0.438753	0.697846	0.845705	0.68652	0.691956	0.598784	0.590625	0.938889	0.664307	0.684173	0.755725	0.765517	0.65	0.652778	1	0.857143	1	1	1
4XZF	0.549932	0.679001	0.667257	0.714588	0.656497	0.624224	0.596748	0.893365	0.586127	0.649254	0.741667	0.729323	0.659091	0.673913	0.966667	0.615385	0.571429	0.833333	1
4YF0	0.652424	0.755597	0.946899	0.956359	0.869325	0.533602	0.81	0.981499	0.993523	0.878005	0.823171	0.84492	0.519231	0.882353	1	1	0.555556	1	1
4YOV	0.654325	0.797596	0.852256	0.829517	0.77236	0.6197	0.750765	0.94599	0.853403	0.77655	0.808889	0.812227	0.613527	0.821138	0.977477	1	0.567568	0.969697	1
4ZCF	0.748161	0.723094	0.875676	0.783697	0.792478	0.715107	0.775522	0.840699	0.96181	0.79099	0.806365	0.810454	0.728395	0.809264	0.879947	1	0.765217	0.885246	0.949153
5B7J	0.842816	-1	0.942373	0.96378	0.935794	0.794545	-1	0.968159	0.961659	0.93452	0.927273	0.940299	0.777778	-1	1	1	1	-1	1
5EG6	0.745532	0.789622	0.720801	0.942994	0.804528	0.686694	0.830981	0.753488	0.980609	0.807062	0.78271	0.796943	0.688119	0.882051	0.774194	1	0.862069	0.966667	1
5F55	0.669368	0.60423	0.757844	0.605178	0.68609	0.615367	0.787402	0.723688	0.61989	0.68148	0.713068	0.713092	0.616438	0.838983	0.758503	0.714286	0.694444	0.947368	0.954545
5GZB	0.759259	-1	0.944343	0.946446	0.917322	0.76815	-1	0.935758	0.939433	0.912268	0.909091	0.929825	0.703704	-1	1	1	1	-1	1
5HRT	0.622296	0.526568	0.545494	0.739292	0.602334	0.553958	0.856095	0.415708	0.75	0.596704	0.588235	0.596035	0.562814	0.893333	0.435897	0.84	0.596154	0.954545	0.555556
5I9G	0.806283	-1	0.926925	0.67083	0.871711	0.8125	-1	0.953823	0.546512	0.876594	0.962567	0.953368	0.878049	-1	0.986301	0.666667	1	-1	1
5IFF	0.69219	0.794927	0.886241	0.849717	0.796269	0.630698	0.75672	0.938073	0.976263	0.801623	0.803279	0.812081	0.652482	0.80625	0.968254	1	0.791667	0.894737	1
5J37	0.478665	0.655622	0.519876	0.0303961	0.515626	0.369327	0.570326	0.777881	0.0774042	0.452782	0.500486	0.493295	0.356713	0.609649	0.797297	0	0.642857	0.74	1
5J70	0.839896	0.483755	0.942585	0.976111	0.922201	0.794029	0.563025	0.952433	0.990435	0.922129	0.925439	0.935115	0.874251	0.666667	0.97417	1	0.944444	1	1
5KAL	0.743682	0.682762	0.822568	0.0616114	0.744659	0.718012	0.806	0.843127	0.0391566	0.752935	0.795312	0.790373	0.732639	0.783784	0.863309	0	0.794118	1	0.9375
5N8M	0.668613	0.766143	0.919691	0.955325	0.884733	0.626539	0.714984	0.912633	0.986667	0.888933	0.831169	0.867347	0.632653	0.857143	0.968254	1	1	1	1
5O58	0.612479	0.620658	0.839348	0.0372671	0.694329	0.576874	0.809179	0.798576	0.0206897	0.698205	0.746835	0.742138	0.555556	0.866667	0.837838	0	0.470588	0.909091	1
5T5K	0.713786	0.580289	0.923519	0.980897	0.935515	0.715175	0.939732	0.869621	0.976043	0.929498	0.883375	0.919383	0.752941	0.958333	0.914966	1	0.777778	-1	1
5U9B	0.68254	0.702703	0.700815	0.754308	0.717261	0.624581	0.688742	0.929012	0.735125	0.717247	0.769231	0.792453	0.672727	0.75	1	0.933333	0.857143	1	1
5V3M	0.557066	0.320312	0.439533	0.813887	0.635368	0.630371	0.520085	0.365211	0.735223	0.618407	0.507246	0.560241	0.692913	0.27027	0.375	0.821429	0.8	1	0.1
5V9X	0.722521	0.678847	0.868141	0.320769	0.749569	0.739379	0.825694	0.82448	0.256805	0.751082	0.850843	0.838422	0.813559	0.841121	0.883469	0.2	0.869565	0.904762	1
5X6B	0.626272	0.537588	0.800695	0.841846	0.728927	0.616306	0.77767	0.744224	0.769809	0.715745	0.71501	0.721018	0.605333	0.789116	0.780172	0.8	0.611111	0.92	0.933333
5XFQ	0.739698	0.621408	0.700786	0.875999	0.732827	0.686952	0.66889	0.725035	0.981432	0.733477	0.760835	0.770062	0.775811	0.72	0.761006	1	0.866667	0.666667	1
5Z9X	0.771051	0.718254	0.86585	0.689589	0.791603	0.812174	0.688213	0.870826	0.597682	0.793464	0.87108	0.868243	0.866071	0.8	0.896296	0.777778	0.933333	1	0.909091
5ZMN	0.675367	0.742245	0.892251	0.803431	0.780746	0.567123	0.708288	0.926171	0.992056	0.788846	0.770898	0.782991	0.580645	0.742857	0.968992	1	0.631579	0.909091	1
6B14	0.657591	0.756552	0.367647	0.941675	0.801368	0.672068	0.81628	0.248756	0.909729	0.802432	0.731207	0.768199	0.661376	0.846847	0.285714	0.963855	0.65625	0.882353	-1
6BKF	0.704445	0.723895	0.86476	0.831966	0.780649	0.63681	0.692515	0.853013	0.996345	0.7853	0.757576	0.772194	0.630841	0.735294	0.900474	1	0.8125	0.933333	1
6C31	0.713645	0.00477327	0.94656	0.884888	0.895519	0.76965	0.01	0.925967	0.875693	0.888931	0.935733	0.939099	0.841699	0	0.962675	1	1	-1	1
6CEU	0.680498	0.746269	0.67423	0.95597	0.846913	0.592058	0.739437	0.825397	0.988707	0.852129	0.685714	0.76087	0.56338	0.803922	0.833333	1	0.636364	1	1
6CG8	0.753888	-1	0.97232	0.964751	0.948298	0.730496	-1	0.975763	0.966232	0.948547	0.957792	0.960606	0.72973	-1	0.98893	1	0.714286	-1	1
6D30	0.52459	0.586794	0.733057	0.155556	0.599041	0.485461	0.601955	0.804656	0.0958904	0.614919	0.639344	0.632432	0.381818	0.625	0.847222	0	0.5	0.555556	1
6D8A	0.716284	0.776117	0.849067	0.84505	0.788659	0.755608	0.82352	0.798087	0.772482	0.785349	0.822442	0.824969	0.780919	0.868889	0.827655	0.873418	0.835294	0.887097	0.969697
6F3H	0.732391	0.673814	0.89776	0.584991	0.782459	0.688828	0.687456	0.905616	0.83917	0.78062	0.79751	0.797789	0.684882	0.715655	0.929217	0.833333	0.7625	0.826087	1
6FWS	0.621858	0.589145	0.84442	0.323968	0.706133	0.600095	0.79661	0.774552	0.340876	0.694541	0.770468	0.764579	0.638756	0.877551	0.81565	0.380952	0.677419	1	0.895833
6GTS	0.721116	0.676174	0.888265	0.81536	0.803825	0.686646	0.54094	0.925676	0.882271	0.809673	0.801325	0.808642	0.686747	0.535714	0.95092	0.909091	0.714286	0.625	1
6GX6	0.642111	0.727969	0.857143	0.296296	0.674589	0.654822	0.83947	0.831633	0.189831	0.691009	0.746835	0.728395	0.567164	0.914894	0.840909	0	0.538462	0.875	1
6GY3	0.741417	-1	0.903521	0.941855	0.877492	0.75267	-1	0.861458	0.953293	0.861847	0.856079	0.867882	0.826087	-1	0.868056	1	0.8	-1	0.888889
6HV9	0.726562	0.578573	0.867044	0.451491	0.749944	0.623179	0.622149	0.923038	0.915085	0.742591	0.774797	0.776117	0.661313	0.64891	0.949813	0.938776	0.78481	0.805085	0.988571
6QH0	0.618545	0.504054	0.909231	0.947755	0.87817	0.723404	0.522409	0.872283	0.933985	0.871849	0.823789	0.858657	0.71875	0.5	0.914474	1	0.866667	0.75	1
Average	0.65161	0.617027	0.796582	0.750982	0.774099	0.650297	0.707686	0.799224	0.757541	0.76927	0.763474	0.780967	0.660097	0.739515	0.826174	0.808412	0.752421	0.886071	0.92052

## Sheet: SIMU_MIX phase2
PDB_ID	Coil f1	Beta f1	Alpha f1	DRNA f1	overall f1	Coil accu	Beta accu	Alpha accu	DRNA accu	overall accu	Q3	Q4	Coil recall	Beta recall	Alpha recall	DRNA recall	Coil Segment Acc	Beta Segment Acc	Alpha Segment Acc
1A74	0.731029	0.498774	0.739708	0.841406	0.730069	0.752514	0.482595	0.683436	0.850375	0.731731	0.711656	0.733696	0.815385	0.52439	0.612245	0.904762	1	0.444444	-1
1B2M	0.809637	0.770966	0.941059	0.747153	0.813881	0.7387	0.86755	0.993671	0.752294	0.81357	0.830918	0.833333	0.745283	0.878788	1	1	0.857143	0.916667	1
1BMV	0.844528	0.833888	0.811707	0.918814	0.845446	0.832054	0.849568	0.842105	0.900253	0.845169	0.844365	0.847368	0.820069	0.871795	0.861111	1	0.909091	0.965517	1
1C7Y	0.610415	0.37455	0.618284	0.968722	0.721823	0.649897	0.337662	0.590352	0.99328	0.727563	0.550505	0.701342	0.609375	0.305556	0.602041	1	1	0.2	0.666667
1CA6	0.647145	0.665434	0.674342	0.960606	0.818011	0.73913	0.508475	0.797665	0.954819	0.816894	0.720588	0.77381	0.785714	0.538462	0.928571	1	0.6	1	1
1CMA	0.872578	0.785088	0.902088	0.97619	0.90538	0.840029	0.66791	0.955759	0.987952	0.907134	0.903382	0.911504	0.865169	0.681818	0.989583	1	1	1	1
1DFM	0.514827	0.726182	0.875075	0.878524	0.742929	0.411736	0.925394	0.804396	0.86239	0.750377	0.706977	0.722944	0.363636	0.927152	0.823529	0.9375	0.333333	1	0.888889
1DGC	0.69281	-1	0.966226	0.990075	0.968995	0.588889	-1	0.995461	0.984992	0.970749	0.962963	0.972603	0.6	-1	1	1	1	-1	1
1H6F	0.708699	0.803056	0.828666	0.963872	0.838392	0.62771	0.887846	0.799451	0.982627	0.84215	0.737127	0.767386	0.560811	0.895833	0.779221	1	0.64	0.944444	0.857143
1IL2	0.678209	0.745821	0.869803	0.947614	0.825307	0.66802	0.799538	0.835372	0.948488	0.824472	0.767322	0.786595	0.658711	0.802469	0.847418	0.96124	0.746032	0.948718	0.870968
1JKP	0.599496	-1	0.89433	0.963992	0.914696	0.481781	-1	0.932796	0.980958	0.920918	0.795918	0.87013	0.5	-1	1	1	1	-1	1
1KSY	0.712269	0.875874	0.907088	0.975129	0.895824	0.692073	0.821311	0.934898	0.995104	0.897628	0.865909	0.882704	0.670103	0.848921	0.970588	1	0.923077	1	1
1M8X	0.605107	0	0.929791	0.797292	0.856137	0.493721	0	0.953032	0.908312	0.866635	0.935673	0.935622	0.428571	0	0.982456	0.933333	1	-1	1
1MSW	0.761925	0.586519	0.92873	0.857771	0.841104	0.733251	0.654321	0.950337	0.83807	0.841107	0.853179	0.85636	0.707101	0.72973	0.963265	0.914894	0.692308	0.5	1
1MUS	0.740157	0.748954	0.88364	0.890514	0.830044	0.782971	0.821101	0.87069	0.813022	0.825898	0.843478	0.846	0.769737	0.869565	0.884259	0.875	0.826087	1	1
1MZP	0.822683	0.849057	0.901498	0.992243	0.928007	0.796721	0.876217	0.902727	0.996405	0.928493	0.869767	0.896296	0.804598	0.909091	0.916667	1	0.846154	0.857143	1
1NYB	0.609665	-1	0.862471	0.96294	0.931548	0.672131	-1	0.948718	0.943452	0.927391	0.916667	0.9375	0.777778	-1	1	0.958333	1	-1	1
1Q2S	0.660453	0.658927	0.876493	0.858742	0.766621	0.658629	0.735992	0.847738	0.80251	0.762427	0.771028	0.772135	0.660985	0.772563	0.854257	0.815789	0.701493	0.810811	1
1T05	0.815369	0.726532	0.906393	0.962435	0.849904	0.772103	0.810352	0.916593	0.968592	0.848754	0.842268	0.848814	0.798479	0.820312	0.924051	1	0.80597	0.785714	1
1UBD	0.578717	0.595978	0.605634	0.913749	0.780921	0.49563	0.636719	0.505882	0.989411	0.796661	0.495575	0.627451	0.411765	0.611111	0.545455	1	0.857143	0.666667	1
1UUT	0.779766	0.7969	0.888839	0.970943	0.862766	0.7259	0.926066	0.883134	0.970411	0.862923	0.838046	0.849642	0.722973	0.946667	0.891566	1	0.8	1	1
1UVN	0.77301	0.649517	0.899501	0.0491071	0.791471	0.761951	0.772285	0.8779	0.0294118	0.794515	0.820963	0.816052	0.763968	0.802632	0.88189	0	0.743802	0.846154	1
1XPX	0.486336	-1	0.599095	0.982966	0.695057	0.332824	-1	0.933709	0.99747	0.7117	0.503497	0.564417	0.294737	-1	0.916667	1	0.222222	-1	1
1YSH	0.558873	0.305437	0.819993	0.89187	0.826208	0.716034	0.645995	0.781445	0.818209	0.796534	0.756654	0.79108	0.778689	0.6	0.767241	0.846626	0.705882	1	0.714286
1Z63	0.650268	0.733093	0.83032	0.952871	0.796817	0.535566	0.902331	0.891229	0.981556	0.805421	0.733333	0.753273	0.505128	0.921875	0.896725	0.987179	0.529412	1	1
1ZL3	0.712065	0.796199	0.854987	0.839196	0.796098	0.747389	0.836777	0.836751	0.760243	0.793697	0.805921	0.803077	0.739837	0.862745	0.835443	0.761905	0.583333	0.916667	1
2AOQ	0.744581	0.748356	0.879223	0.891312	0.824925	0.694136	0.885431	0.851254	0.886014	0.823699	0.846847	0.853659	0.752577	0.930233	0.914634	0.916667	0.9	1	1
2BSQ	0.81017	0.731541	0.941625	0.975627	0.905601	0.754169	0.814639	0.948582	0.995952	0.906341	0.906024	0.913333	0.758333	0.890909	0.973832	1	0.925926	1	1
2BZF	0.479087	-1	0.597523	0.958707	0.698116	0.321839	-1	0.943765	0.981618	0.716633	0.455556	0.528846	0.269841	-1	0.888889	1	0.285714	-1	1
2ER8	0.696941	-1	0.323618	0.873352	0.679383	0.870019	-1	0.194797	0.885956	0.707816	0.643123	0.687697	0.962733	-1	0.166667	0.9375	1	-1	0.2
2EZV	0.742254	0.80799	0.875965	0.887792	0.815576	0.695652	0.861804	0.823316	0.955282	0.817244	0.797398	0.808099	0.684647	0.906593	0.86087	1	0.75	1	0.875
2FCC	0.699024	0.261261	0.844855	0.906096	0.822975	0.681349	0.325843	0.937885	0.845284	0.820337	0.798561	0.809375	0.644444	0.25	0.964029	0.880952	0.833333	-1	1
2KAE	0.750466	-1	0.114537	0.966341	0.882504	0.675042	-1	0.0677083	0.989255	0.884748	0.509091	0.715789	0.692308	-1	0.0625	1	1	-1	0
2L3C	0.655367	0.473684	0.888594	0.944444	0.86341	0.651685	0.312303	0.893333	0.988372	0.878635	0.60274	0.728972	0.52381	0.333333	0.892857	1	1	0.666667	1
2LEV	0.837707	0.714286	0.830065	0.972586	0.927434	0.77518	0.772358	0.751479	0.995122	0.929262	0.830508	0.88764	0.846154	0.875	0.75	1	1	-1	1
2N21	0.386207	-1	0	0.782998	0.685222	0.875	-1	0	0.668449	0.650249	0.545455	0.625	0.857143	-1	0	0.722222	1	-1	0
2N8L	0.726076	0.825225	0.845121	0.40678	0.724175	0.782403	0.864151	0.825175	0.353519	0.731598	0.849741	0.830846	0.818182	0.878049	0.860465	0.375	0.8	1	1
2NQP	0.746315	0.759813	0.800683	0.929702	0.799214	0.680602	0.927237	0.720566	0.945549	0.799622	0.762808	0.775111	0.658777	0.945763	0.757937	0.957746	0.740741	0.974359	1
2PY5	0.678456	0.734863	0.869277	0.346041	0.716661	0.761327	0.696659	0.918127	0.209344	0.731496	0.798429	0.784497	0.767327	0.711165	0.945455	0.214286	0.787234	0.588235	1
2ZHG	0.744463	0.597938	0.894977	0.964592	0.884744	0.745734	0.522523	0.86811	0.996918	0.887081	0.837398	0.86014	0.717949	0.5	0.9125	1	1	0	1
3EQT	0.784335	0.8285	0.695872	0.940579	0.816266	0.869198	0.780702	0.584158	0.959585	0.818201	0.811808	0.8223	0.889908	0.811966	0.622222	1	1	0.8	1
3ER9	0.822686	0.838693	0.92389	0	0.860563	0.834762	0.901124	0.899265	0	0.864387	0.881633	0.87924	0.807843	0.914062	0.923295	0	0.828571	0.956522	0.916667
3FOZ	0.83366	0.879005	0.924014	0.971329	0.930053	0.800411	0.961297	0.951318	0.958813	0.930122	0.90939	0.921333	0.79602	0.955224	0.967552	0.972028	0.885714	1	1
3GLF	0.844465	0.863594	0.931215	0.87764	0.894064	0.83013	0.910429	0.941425	0.80954	0.894506	0.911382	0.910615	0.820896	0.959707	0.95811	0.854167	0.891026	1	1
3H25	0.690687	0.84269	0.941627	0.945846	0.880245	0.671958	0.918788	0.941627	0.915426	0.879675	0.86631	0.883178	0.653846	0.949153	0.947368	1	0.777778	1	1
3HXQ	0.753003	0.836314	0.90131	0.961468	0.891665	0.676995	0.952978	0.928893	0.955429	0.893412	0.833333	0.857143	0.674699	0.923077	0.95122	0.97561	0.818182	1	1
3OIN	0.721488	0.62972	0.737219	0.721141	0.706732	0.684141	0.815049	0.655852	0.660333	0.70084	0.699074	0.697309	0.66	0.831683	0.656489	0.642857	0.642857	0.8125	0.888889
3PDM	0.711735	0.170455	0.792742	0.330097	0.680511	0.579239	0.148515	0.735751	0.816594	0.630938	0.634146	0.640719	0.610619	0	0.7	1	0.7	-1	0.5
3Q1R	0.419176	0.828283	0.878936	0.986711	0.971553	0.658301	0.964706	0.865014	0.974064	0.965316	0.842105	0.949275	0.588235	0.909091	0.965517	0.977169	0.5	1	1
3Q3D	0.741181	0.760884	0.913738	0.900151	0.841141	0.677536	0.654378	0.95507	1	0.847967	0.81295	0.827243	0.680851	0.716418	0.974359	1	0.692308	0.8	1
3QOQ	0.834716	0.817558	0.96323	0.985439	0.940084	0.787004	0.846591	0.976698	0.991962	0.941042	0.917582	0.931193	0.788462	0.875	0.990566	1	0.916667	1	1
3R9X	0.70198	0.777625	0.871297	0.798544	0.787358	0.697835	0.916234	0.843111	0.740991	0.786232	0.838235	0.83247	0.748879	0.888889	0.905405	0.742857	0.6875	0.916667	1
3SSE	0.730141	0.78996	0.848133	0.906458	0.81352	0.67033	0.857553	0.805994	0.984896	0.817273	0.775578	0.792049	0.655172	0.935065	0.839506	1	0.875	1	1
3UGP	0.647568	-1	0.93314	0.738946	0.822467	0.935937	-1	0.897051	0.585975	0.811098	0.935135	0.905	0.974359	-1	0.924658	0.533333	1	-1	1
3V11	0.7368	0.823595	0.89517	0.940671	0.84779	0.694584	0.947621	0.851525	0.914153	0.847568	0.811573	0.822819	0.653137	0.954128	0.875676	0.929577	0.75	1	1
3WTX	0.747664	0.830154	0.903766	0.977965	0.855911	0.636428	0.962436	0.924262	0.991181	0.860596	0.817923	0.832241	0.627517	0.978541	0.930233	1	0.682927	1	1
3ZDC	0.781388	0.816282	0.890661	0.955696	0.864667	0.84038	0.818985	0.837708	0.983073	0.862727	0.852	0.858779	0.907895	0.833333	0.826389	1	0.909091	1	1
3ZHM	0.863158	-1	0.942606	0.97931	0.946421	0.836735	-1	0.945799	0.987941	0.947011	0.950617	0.959596	0.913043	-1	0.965517	1	1	-1	1
4A15	0.554576	0.662326	0.805433	0	0.684744	0.530309	0.855084	0.73783	0	0.669724	0.712855	0.708126	0.537572	0.869048	0.763158	0	0.538462	0.857143	0.875
4AIJ	0.790993	0.855721	0.956459	0.978548	0.937513	0.761111	0.895833	0.953345	0.990044	0.938274	0.908127	0.92	0.673469	0.818182	0.971698	1	0.833333	0.75	1
4E9F	0.777236	-1	0.907031	0.950173	0.89891	0.715569	-1	0.899303	0.994207	0.901796	0.85	0.871166	0.7	-1	0.933333	1	0.666667	-1	1
4IEM	0.725022	0.738933	0.811113	0.922301	0.795754	0.691682	0.919314	0.745059	0.876085	0.792456	0.776978	0.788285	0.686275	0.967972	0.766667	0.939759	0.617647	0.954545	0.9
4IS1	0.801912	0.225352	0.728713	0.989978	0.890152	0.949686	0.13913	0.608264	0.988966	0.898284	0.72381	0.8	0.979592	0	0.608696	1	1	-1	1
4JZU	0.650904	0.835429	0.779348	0	0.748185	0.554502	0.820077	0.809255	0	0.711091	0.732258	0.729904	0.566667	0.870229	0.762712	0	0.857143	1	1
4KIS	0.766121	0.662479	0.886101	0.949765	0.863818	0.82781	0.617424	0.869874	0.934754	0.862725	0.848933	0.867461	0.866388	0.670455	0.889876	0.975962	0.916667	0.5	0.964286
4LJR	0.721572	0.809591	0.914224	0.571973	0.799668	0.629388	0.909187	0.976043	0.596421	0.805949	0.848131	0.843678	0.650307	0.906667	0.994737	0.571429	0.777778	1	1
4P3E	0.557709	0.539823	0.886131	0.956839	0.890222	0.533441	0.820628	0.90979	0.940551	0.887473	0.811189	0.860976	0.494624	1	0.961326	0.975806	0.5	1	1
4PY5	0.556838	0.542769	0.873832	0.941021	0.798824	0.568966	0.59354	0.826063	0.943313	0.79371	0.710526	0.740132	0.546667	0.631579	0.835821	0.947368	0.4	0.555556	1
4RKH	0.84088	-1	0	0.784072	0.780415	0.820411	-1	0	0.803448	0.775549	0.908629	0.898678	0.937173	-1	0	0.833333	1	-1	-1
4USG	0.522337	0.717225	0.922667	0.745483	0.744451	0.714734	0.625	0.959335	0.735234	0.737757	0.776119	0.777027	0.857143	0.675676	0.923077	0.785714	1	0.75	-1
4XZF	0.700416	0.82254	0.828694	0.86706	0.808126	0.792779	0.783654	0.921429	0.765318	0.802435	0.825	0.819549	0.75	0.826087	0.933333	0.769231	0.571429	0.833333	1
4YF0	0.691781	0.78643	0.959118	0.990956	0.897791	0.550409	0.977011	0.97479	0.994812	0.902559	0.88024	0.894737	0.591837	1	1	1	0.625	1	1
4YOV	0.723643	0.865149	0.875622	0.891632	0.82744	0.668392	0.88504	0.929987	0.85752	0.830823	0.843658	0.846377	0.657658	0.903226	0.971154	1	0.535714	0.90625	1
4ZCF	0.782337	0.750765	0.904237	0.843694	0.825555	0.74942	0.815469	0.873703	0.975488	0.824372	0.813139	0.81708	0.727031	0.832877	0.890688	1	0.827273	0.888889	0.981818
5B7J	0.862944	-1	0.948366	0.969962	0.944721	0.789963	-1	0.990109	0.97057	0.945963	0.929204	0.941606	0.757576	-1	1	1	1	-1	1
5EG6	0.771606	0.828336	0.776406	0.986799	0.841106	0.706795	0.91087	0.693627	0.993355	0.843389	0.774713	0.789247	0.65	0.931937	0.666667	1	0.714286	1	1
5F55	0.734469	0.736215	0.805947	0.722191	0.759731	0.69958	0.859734	0.795965	0.701774	0.759483	0.77433	0.773167	0.684049	0.867257	0.844444	0.714286	0.794118	0.9375	1
5GZB	0.766355	-1	0.963006	0.96209	0.933044	0.683333	-1	0.984394	0.973565	0.93331	0.901099	0.923077	0.666667	-1	1	1	1	-1	1
5HRT	0.697185	0.605794	0.613999	0.854429	0.681539	0.638971	0.857209	0.493746	0.96224	0.681437	0.644836	0.655678	0.635827	0.890756	0.497006	1	0.586207	0.6	0.5
5I9G	0.852419	-1	0.942794	0.754386	0.901878	0.862857	-1	0.967742	0.623188	0.90549	0.967914	0.958549	0.878049	-1	0.993151	0.666667	0.923077	-1	1
5IFF	0.753609	0.847488	0.909465	0.935195	0.849946	0.72366	0.854223	0.897853	1	0.851927	0.832558	0.84	0.702128	0.891566	0.902439	1	0.909091	0.952381	1
5J37	0.514936	0.708066	0.677801	0.0443423	0.565801	0.40728	0.644604	0.881448	0.105551	0.5106	0.569767	0.56256	0.402806	0.702586	0.884058	0.0666667	0.666667	0.958333	1
5J70	0.891928	0.645283	0.949883	0.990907	0.946545	0.871283	0.724576	0.953681	0.994784	0.946138	0.934211	0.942748	0.89881	0.823529	0.9631	1	1	1	1
5KAL	0.796979	0.785682	0.858504	0.0470588	0.794324	0.790465	0.870168	0.878293	0.0242424	0.807338	0.837713	0.832565	0.804734	0.87037	0.87451	0	0.85	0.857143	0.916667
5N8M	0.728488	0.887556	0.928656	0.965764	0.916261	0.61236	0.944179	0.916667	0.994388	0.921063	0.821656	0.859296	0.56	0.96	0.929825	1	0.625	1	1
5O58	0.681698	0.720043	0.89283	0	0.760272	0.658974	0.825123	0.894842	0	0.772214	0.800633	0.795597	0.62037	0.8	0.932432	0	0.647059	0.818182	1
5T5K	0.797191	0.677368	0.951954	0.986069	0.955071	0.771383	0.933628	0.922723	0.985112	0.952572	0.91133	0.938567	0.6875	1	0.950311	1	0.666667	1	1
5U9B	0.769784	0.760638	0.863448	0.86326	0.822053	0.725424	0.877301	0.960123	0.854528	0.822968	0.829787	0.844037	0.753846	1	1	0.933333	1	1	1
5V3M	0.615353	0.24	0.491075	0.906581	0.70237	0.708867	0.278049	0.429265	0.850859	0.693956	0.628571	0.669643	0.784091	0.357143	0.366667	0.875	0.772727	-1	-1
5V9X	0.801071	0.795462	0.929536	0.470093	0.832024	0.812585	0.887141	0.931832	0.332936	0.838951	0.875486	0.863868	0.764505	0.896226	0.956989	0.266667	0.866667	0.952381	1
5X6B	0.706979	0.638836	0.851081	0.901469	0.796983	0.708489	0.754482	0.831459	0.85656	0.79209	0.797776	0.804511	0.716381	0.804878	0.868709	0.893333	0.7	0.809524	0.931034
5XFQ	0.809865	0.695194	0.748432	0.933375	0.797399	0.789709	0.653061	0.794307	0.994032	0.798819	0.78754	0.795699	0.80914	0.708738	0.788079	1	0.833333	0.666667	1
5Z9X	0.851746	0.836081	0.898962	0.917587	0.876932	0.867133	0.811676	0.899454	0.892562	0.876762	0.888502	0.891892	0.883929	0.85	0.903704	1	0.933333	1	0.909091
5ZMN	0.712601	0.817204	0.920554	0.812926	0.814678	0.61987	0.812834	0.91358	0.999117	0.81866	0.803681	0.813953	0.634328	0.816667	0.969697	1	0.882353	0.777778	1
6B14	0.739935	0.81311	0.407619	0.988011	0.859469	0.727014	0.863386	0.266833	0.987337	0.864643	0.771493	0.807619	0.717822	0.86758	0.285714	1	0.76	0.967742	-1
6BKF	0.770735	0.789218	0.896673	0.904269	0.838345	0.727916	0.782469	0.887456	0.997714	0.840916	0.838652	0.848333	0.759259	0.82963	0.924883	1	0.814815	0.9375	1
6C31	0.800239	0	0.955895	0.964228	0.930542	0.850929	0	0.94969	0.947098	0.930748	0.951892	0.954407	0.819512	0	0.974815	1	1	-1	1
6CEU	0.705202	0.782432	0.724196	0.966407	0.866478	0.604505	0.821277	0.84252	0.995266	0.871651	0.692308	0.764706	0.554217	0.891304	0.857143	1	0.636364	1	1
6CG8	0.858473	-1	0.979603	0.998078	0.971612	0.817376	-1	0.987204	0.996928	0.972197	0.967532	0.969697	0.783784	-1	0.99262	1	1	-1	1
6D30	0.538051	0.637491	0.795585	0	0.632199	0.516667	0.612045	0.901902	0	0.65922	0.724138	0.717073	0.482759	0.614035	0.954545	0	0.4	0.285714	1
6D8A	0.767267	0.833483	0.891191	0.920057	0.843882	0.78685	0.887682	0.842673	0.873503	0.841702	0.832343	0.836888	0.753086	0.904444	0.85743	0.924051	0.835294	0.919355	0.969697
6F3H	0.776987	0.731343	0.913778	0.719395	0.821237	0.729056	0.763695	0.92446	0.91656	0.820943	0.820446	0.821847	0.703097	0.779553	0.936747	1	0.775	0.869565	1
6FWS	0.682359	0.690764	0.886499	0.309872	0.759171	0.673581	0.899427	0.846528	0.239766	0.760618	0.797958	0.789511	0.645933	0.926316	0.849279	0.238095	0.77193	1	0.914894
6GTS	0.784154	0.759846	0.907519	0.9053	0.859308	0.807165	0.654255	0.945946	0.887734	0.861184	0.891803	0.892966	0.879518	0.698113	0.95858	0.909091	0.857143	0.666667	1
6GX6	0.619327	0.721907	0.903339	0.155763	0.660694	0.609884	0.911175	0.853821	0.0844595	0.689046	0.740741	0.722892	0.513514	0.938776	0.923077	0	0.416667	1	1
6GY3	0.811282	-1	0.909975	0.963636	0.902032	0.877913	-1	0.869194	0.965437	0.897174	0.884236	0.893665	0.876033	-1	0.887719	1	0.933333	-1	1
6HV9	0.801746	0.651124	0.900024	0.585037	0.81133	0.727357	0.687142	0.94095	0.938103	0.807616	0.824396	0.825316	0.747502	0.70945	0.958387	0.938776	0.823171	0.816327	1
6QH0	0.706518	0.532091	0.93297	0.970734	0.90998	0.729937	0.377941	0.919414	0.997861	0.91554	0.842795	0.873684	0.675325	0.45098	0.942424	1	1	0.5	1
Average	0.719285	0.697776	0.827562	0.810536	0.828749	0.706362	0.75299	0.8292	0.817319	0.829032	0.801202	0.820654	0.703636	0.775073	0.845837	0.840306	0.795967	0.864362	0.944087
