# Supplementary material for: Detecting protein and DNA/RNA structures in cryo-EM maps of intermediate resolution using deep learning
Source: Nat Commun. 2021 Apr 16;12:2302. doi: 10.1038/s41467-021-22577-3 (PMC8052361; doi:10.1038/s41467-021-22577-3)
Supplement: Supplementary file 5 — Supplementary Data 2 [file 41467_2021_22577_MOESM5_ESM.xlsx]

## Sheet: Phase1
Fold Info	EMD-ID	PDB_ID	Resolution	Contour	Coil f1	Beta f1	Alpha f1	DRNA f1	overall f1	Coil accu	Beta accu	Alpha accu	DRNA accu	overall accu	Q3	Q4	Coil recall	Beta recall	Alpha recall	DRNA recall	Coil Segment Acc	Beta Segment Acc	Alpha Segment Acc
Fold 1	6906	5ZAM	5.7Å	0.04	0.512204	0.239845	0.500394	0.226551	0.453664	0.453563	0.39585	0.360712	0.437936	0.41143	0.42952	0.428163	0.519231	0.355556	0.352349	0.386364	0.557143	0.210526	0.285714
	8518	5U8S	6.1Å	0.02	0.65677	0.59995	0.817811	0.0664151	0.707734	0.553056	0.566745	0.90604	0.20339	0.697957	0.724076	0.719498	0.606306	0.577364	0.900875	0.15	0.320312	0.149533	0.642336
	7290	6BU9	6.8Å	0.02	0.520373	0.311724	0.474322	0.972327	0.667371	0.514563	0.827839	0.322353	0.953144	0.645952	0.472222	0.526185	0.577922	0.820513	0.293413	1	0.6	0.375	0.230769
	4671	6QY3	9.1Å	0.015	0.381817	0.280799	0.303702	0.259526	0.322473	0.370337	0.32015	0.212278	0.970225	0.315757	0.268354	0.27696	0.367136	0.285106	0.19376	0.954545	0.449393	0.282967	0.133956
	7845	6DBL	5Å	0.03	0.620529	0.598385	0.756737	0.618015	0.648144	0.614246	0.540605	0.783266	0.664425	0.649717	0.686047	0.662252	0.682657	0.554825	0.786517	0.459459	0.397959	0.333333	0.487179
Fold 2	4141	5M1S	6.7Å	0.08	0.661174	0.633581	0.733912	0.531545	0.674353	0.711194	0.671143	0.657573	0.536072	0.671067	0.718252	0.714214	0.772846	0.682039	0.683181	0.512821	0.802198	0.810345	0.72
	9316	6N1P	6.35Å	0.059	0.695952	0.460095	0.786794	0.597262	0.703875	0.736352	0.673322	0.682533	0.465333	0.687311	0.730809	0.723073	0.785448	0.642317	0.701918	0.386364	0.759804	0.627451	0.752475
	0244	6HMS	7.1Å	0.58	0.434738	0.27027	0.498212	0.17906	0.422796	0.316258	0.337872	0.489458	0.614334	0.390892	0.414504	0.414602	0.386598	0.338095	0.487427	0.419355	0.388235	0.4375	0.577778
	4139	5M0R	8.2Å	0.06	0.401571	0.386872	0.531078	0.682634	0.487325	0.355113	0.454334	0.480985	0.835884	0.490284	0.490793	0.505903	0.399145	0.526082	0.531811	0.884615	0.276119	0.517544	0.461538
	3545	5MQF	5.9Å	0.016	0.278102	0.339901	0.539657	0.365694	0.394098	0.191551	0.51985	0.556529	0.428054	0.403831	0.406812	0.409213	0.132957	0.605031	0.652707	0.48062	0.0443131	0.644809	0.680751
Fold 3	6803	5Y3R	6.6Å	0.03	0.587679	0.226583	0.649593	0.615782	0.604319	0.64393	0.46657	0.541737	0.657484	0.577947	0.594127	0.596158	0.724439	0.436214	0.531296	0.728571	0.454545	0.243243	0.405556
	7103	6BJS	5.5Å	0.006	0.665195	0.626698	0.814531	0.488077	0.690251	0.610962	0.615375	0.81882	0.729941	0.684412	0.716104	0.717181	0.653226	0.63467	0.848148	0.769231	0.723301	0.672897	0.894737
	2810	4D5Y	8.7Å	2.5	0.26481	0.112104	0.309407	0.616017	0.516852	0.282045	0.254994	0.642543	0.4695	0.449984	0.405201	0.460584	0.306364	0.211554	0.680241	0.550874	0.168605	0.0607735	0.674419
	4242	6FEC	6.3Å	0.05	0.38533	0.241059	0.490986	0.647928	0.511879	0.37343	0.412944	0.522658	0.539857	0.484229	0.464475	0.496418	0.411835	0.387743	0.560421	0.656899	0.267206	0.278884	0.426877
Fold 4	3305	5FUR	8.7Å	0.01	0.279157	0.301463	0.416124	0.733774	0.439074	0.216453	0.396706	0.418377	0.758961	0.444148	0.392984	0.417496	0.276471	0.398533	0.490433	0.7625	0.108108	0.339623	0.479167
	2784	4V1M	6.6Å	0.019	0.5103	0.437893	0.699453	0.061486	0.543159	0.390211	0.366484	0.682104	0.438226	0.479091	0.495996	0.495077	0.394366	0.353584	0.739056	0.4	0.473214	0.577982	0.933333
	3949	6ESH	5.1Å	0.075	0.574926	0.236786	0.797778	0.952544	0.874824	0.900116	0.46281	0.712606	0.910167	0.854143	0.824324	0.857988	0.963542	0.285714	0.781885	0.948905	0.954545	-1	0.911765
	4075	5LMP	5.35Å	0.05	0.554635	0.574676	0.60557	0.945349	0.844701	0.634223	0.740281	0.464518	0.92738	0.838587	0.654594	0.769064	0.728472	0.802632	0.437656	0.964798	0.674699	0.830769	0.48
	8131	5IVW	10Å	0.05	0.365401	0.35042	0.439173	0.563707	0.414616	0.283861	0.593331	0.356047	0.934899	0.418091	0.440022	0.451528	0.390625	0.674419	0.411371	1	0.21978	0.694444	0.304348
Average					0.49214	0.380479	0.587644	0.532826	0.574816	0.481656	0.506169	0.558481	0.65659	0.557623	0.543643	0.560082	0.530504	0.503789	0.58234	0.65347	0.45471	0.445298	0.551721
Fig. 5d
only lobe B	3305	6MZC	8.7Å	0.01	0.132156	0.31243	0.563421	0	0.371247	0.0746864	0.509744	0.600986	0	0.401717	0.438438	0.438438	0.211443	0.537415	0.608889	0	0.0181818	0.5	0.5625
	9298	6MZC	4.5Å	0.01	0.538076	0.273054	0.705212	0	0.574123	0.448537	0.42837	0.589041	0	0.508899	0.516966	0.516966	0.436842	0.417219	0.613588	0	0.471698	0.482759	0.44

## Sheet: Phase2
Fold Info	EMD-ID	PDB_ID	Resolution	Contour	Coil f1	Beta f1	Alpha f1	DRNA f1	overall f1	Coil accu	Beta accu	Alpha accu	DRNA accu	overall accu	Q3	Q4	Coil recall	Beta recall	Alpha recall	DRNA recall	Coil Segment Acc	Beta Segment Acc	Alpha Segment Acc
Fold 1	6906	5ZAM	5.7Å	0.04	0.522691	0.314247	0.527879	0.329236	0.484823	0.448252	0.616957	0.380398	0.567755	0.450659	0.451474	0.452265	0.492625	0.606299	0.370307	0.477273	0.644737	1	0.444444
	8518	5U8S	6.1Å	0.02	0.662811	0.669512	0.847472	0.127503	0.733691	0.542696	0.789701	0.928816	0.186728	0.737748	0.74758	0.742896	0.588132	0.788171	0.909267	0.15	0.568548	0.851852	0.948529
	7290	6BU9	6.8Å	0.02	0.322179	0.306967	0.602881	0.99019	0.6673	0.215625	0.983221	0.443939	0.995684	0.643095	0.456359	0.506787	0.369792	1	0.439306	1	0.12	1	0.5
	4671	6QY3	9.1Å	0.015	0.36292	0.33966	0.372903	0.667511	0.376667	0.322951	0.55738	0.284259	0.985844	0.379218	0.353965	0.361784	0.342898	0.580679	0.276671	0.984848	0.279379	0.555184	0.188312
	7845	6DBL	5Å	0.03	0.686363	0.727191	0.827939	0.746377	0.742182	0.643268	0.837939	0.832362	0.692204	0.742854	0.776343	0.744671	0.658508	0.873469	0.867347	0.468468	0.666667	0.938462	0.90625
Fold 2	4141	5M1S	6.7Å	0.08	0.673077	0.716616	0.795034	0.764017	0.735715	0.664384	0.815681	0.762397	0.621242	0.7341	0.754756	0.750504	0.677686	0.82151	0.789003	0.538462	0.693182	0.844828	0.822222
	9316	6N1P	6.35Å	0.059	0.709293	0.547294	0.85899	0.705713	0.759888	0.68274	0.780577	0.818382	0.546465	0.748587	0.774413	0.767228	0.685972	0.798005	0.842667	0.454545	0.628141	0.892857	0.89899
	0244	6HMS	7.1Å	0.58	0.515154	0.333276	0.513879	0.300934	0.479632	0.405292	0.475466	0.538621	0.467577	0.463513	0.484365	0.481747	0.468057	0.437209	0.527831	0.354839	0.426829	0.484848	0.444444
	4139	5M0R	8.2Å	0.06	0.404122	0.400933	0.552289	0.733536	0.506204	0.357543	0.474517	0.499501	0.885453	0.509477	0.494118	0.5091	0.387611	0.529736	0.541132	0.884615	0.290076	0.550847	0.528736
	3545	5MQF	5.9Å	0.016	0.345702	0.377101	0.571431	0.468945	0.449111	0.256104	0.530738	0.61395	0.488784	0.457819	0.453558	0.456372	0.200835	0.602202	0.686508	0.540052	0.0804094	0.633136	0.679612
Fold 3	6803	5Y3R	6.6Å	0.03	0.539101	0.235486	0.708012	0.79847	0.634083	0.541486	0.386076	0.666743	0.765353	0.617448	0.642475	0.644379	0.617891	0.397436	0.678429	0.771429	0.548837	0.375	0.696629
	7103	6BJS	5.5Å	0.006	0.711108	0.698895	0.817029	0.635726	0.735015	0.704271	0.714598	0.752494	0.839941	0.730709	0.74937	0.751311	0.736148	0.742033	0.774226	0.846154	0.773585	0.796296	0.888889
	2810	4D5Y	8.7Å	2.5	0.263438	0.116983	0.282877	0.647087	0.536997	0.341492	0.164939	0.645229	0.491017	0.468773	0.397478	0.450523	0.323605	0.150204	0.663836	0.536999	0.153623	0.0537634	0.671642
	4242	6FEC	6.3Å	0.05	0.399689	0.287662	0.5407	0.736999	0.570463	0.407651	0.482886	0.532638	0.627973	0.540552	0.451538	0.48722	0.377231	0.477015	0.525076	0.666489	0.312629	0.393701	0.438735
Fold 4	3305	5FUR	8.7Å	0.01	0.356527	0.138249	0.465591	0.780686	0.464663	0.315107	0.122796	0.539713	0.753451	0.470701	0.44405	0.464345	0.358857	0.0942408	0.653266	0.75	0.196078	0.105263	0.6875
	2784	4V1M	6.6Å	0.019	0.662603	0.607954	0.755677	0.0997217	0.666114	0.622884	0.570903	0.778059	0.226793	0.650704	0.680751	0.675602	0.64939	0.564895	0.804608	0.142857	0.755656	0.560345	0.925926
	3949	6ESH	5.1Å	0.075	0.566237	0.253968	0.825774	0.961476	0.887412	0.946961	0.247423	0.719616	0.926074	0.869541	0.809459	0.846154	0.962441	0.142857	0.755769	0.945255	0.962963	-1	0.88
	4075	5LMP	5.35Å	0.05	0.575917	0.60883	0.649076	0.947652	0.854798	0.69693	0.76045	0.509882	0.921065	0.846308	0.68395	0.783738	0.778295	0.761111	0.477932	0.954368	0.740741	0.775862	0.473684
	8131	5IVW	10Å	0.05	0.447609	0.289792	0.543165	0.635953	0.487082	0.405095	0.29687	0.525361	0.939168	0.492943	0.506186	0.516333	0.494286	0.285714	0.576626	1	0.368421	0.235294	0.622222
Average					0.511923	0.419506	0.634663	0.63567	0.61957	0.501091	0.558375	0.619598	0.680451	0.608145	0.584852	0.599629	0.535277	0.560673	0.63999	0.65614	0.484763	0.613752	0.665619

## Sheet: Binary Eval
Fold Info	EMD-ID	PDB_ID	Resolution	Contour	Protein f1	DRNA f1	overall f1	Protein accu	DRNA accu	overall accu	Q2	Protein recall	DRNA recall
Fold 1	6906	5ZAM	5.7Å	0.04	0.854138	0.329236	0.79977	0.78264	0.567755	0.760383	0.807531	0.819294	0.444444
	8518	5U8S	6.1Å	0.02	0.981261	0.127503	0.969004	0.974622	0.186728	0.963311	0.974128	0.980834	0.146341
	7290	6BU9	6.8Å	0.02	0.993772	0.99019	0.992389	0.990303	0.995684	0.992381	0.988662	0.989975	0.97619
	4671	6QY3	9.1Å	0.015	0.976574	0.667511	0.962801	0.954851	0.985844	0.956232	0.96657	0.966432	0.977444
	7845	6DBL	5Å	0.03	0.939085	0.746377	0.898843	0.957074	0.692204	0.901764	0.922578	0.975181	0.466368
Fold 2	4141	5M1S	6.7Å	0.08	0.987252	0.764017	0.97318	0.999663	0.621242	0.97581	0.989919	0.999486	0.525
	9316	6N1P	6.35Å	0.059	0.984608	0.705713	0.966706	0.999848	0.546465	0.970746	0.98749	1	0.449438
	0244	6HMS	7.1Å	0.58	0.907081	0.230391	0.879041	0.844349	0.598976	0.834182	0.98775	1	0.40625
	4139	5M0R	8.2Å	0.06	0.949215	0.733536	0.920613	0.919159	0.885453	0.914689	0.925461	0.92784	0.866242
	3545	5MQF	5.9Å	0.016	0.916343	0.468945	0.857927	0.910521	0.488784	0.855455	0.909542	0.922569	0.523196
Fold 3	6803	5Y3R	6.6Å	0.03	0.988674	0.813567	0.978694	0.988387	0.817475	0.978646	0.989876	0.992934	0.788732
	7103	6BJS	5.5Å	0.006	0.962173	0.635726	0.93893	0.93848	0.839941	0.931464	0.951543	0.954001	0.833333
	2810	4D5Y	8.7Å	2.5	0.515385	0.554742	0.544029	0.906611	0.397243	0.535897	0.720908	0.920892	0.384536
	4242	6FEC	6.3Å	0.05	0.839111	0.736999	0.793625	0.938822	0.627973	0.800354	0.890639	0.940745	0.635783
Fold 4	3305	5FUR	8.7Å	0.01	0.926814	0.746751	0.883718	0.945265	0.699506	0.886444	0.939029	0.956889	0.689441
	2784	4V1M	6.6Å	0.019	0.908949	0.153667	0.891007	0.840631	0.6283	0.835587	0.863475	0.86709	0.5
	3949	6ESH	5.1Å	0.075	0.957546	0.976069	0.969665	0.998381	0.954072	0.969392	0.989141	0.998645	0.963636
	4075	5LMP	5.35Å	0.05	0.907218	0.96357	0.948147	0.934558	0.952628	0.947682	0.952129	0.939359	0.973941
	8131	5IVW	10Å	0.05	0.889378	0.474417	0.853118	0.805083	0.94403	0.817225	0.831313	0.828218	0.975
Average					0.914978	0.622049	0.895853	0.927855	0.706858	0.885665	0.925668	0.946336	0.659227

## Sheet: Phase1_nocontour
Fold Info	EMD-ID	PDB_ID	Resolution	Contour	Coil f1	Beta f1	Alpha f1	DRNA f1	overall f1	Coil accu	Beta accu	Alpha accu	DRNA accu	overall accu	Q3	Q4	Coil recall	Beta recall	Alpha recall	DRNA recall	Coil Segment Acc	Beta Segment Acc	Alpha Segment Acc
Fold 1	6906	5ZAM	5.7Å	0.04	0.206413	0.116227	0.322251	0.248135	0.246723	0.122509	0.141535	0.204301	0.820229	0.241616	0.142651	0.165503	0.107937	0.0888889	0.189406	0.886364	0.328125	0.722222	0.465116
	8518	5U8S	6.1Å	0.02	0.568268	0.5665	0.784653	0.140228	0.636074	0.449031	0.737329	0.870017	0.192806	0.63969	0.675692	0.672353	0.444156	0.789694	0.898622	0.25	0.402214	0.821429	0.948905
	7290	6BU9	6.8Å	0.02	0.288261	0.307741	0.619274	0.69879	0.523175	0.223981	0.850352	0.618142	0.581558	0.504162	0.477387	0.501139	0.188235	0.918919	0.649215	0.731707	0.0434783	1	0.6
	4671	6QY3	9.1Å	0.015	0.406327	0.391135	0.349381	0.323355	0.374619	0.324699	0.661651	0.247459	0.790337	0.373954	0.338374	0.345731	0.297842	0.69375	0.232617	0.931818	0.290837	0.768421	0.148148
	7845	6DBL	5Å	0.03	0.386249	0.485938	0.701508	0.612316	0.543002	0.296492	0.503167	0.692784	0.738037	0.557838	0.493533	0.527146	0.285885	0.523605	0.746434	0.81982	0.382353	0.897059	0.880952
Fold 2	4141	5M1S	6.7Å	0.08	0.553874	0.521194	0.662933	0.376385	0.572775	0.489519	0.612434	0.678725	0.38691	0.572251	0.631498	0.628658	0.491914	0.666667	0.74401	0.487179	0.48	0.671875	0.77193
	9316	6N1P	6.35Å	0.059	0.581899	0.354999	0.738945	0.361157	0.606831	0.585808	0.513667	0.695715	0.250262	0.597551	0.671022	0.66258	0.605442	0.510638	0.762056	0.295455	0.575758	0.473684	0.803279
	0244	6HMS	7.1Å	0.58	0.25411	0.233807	0.398907	0.23398	0.293302	0.163411	0.323285	0.353543	0.590426	0.284235	0.0909091	0.619048	0.0909091	0	0	0.806452	0	0	0
	4139	5M0R	8.2Å	0.06	0.482613	0.380969	0.357282	0.577076	0.430147	0.517769	0.519994	0.261106	0.589565	0.435207	0.396468	0.410534	0.531303	0.527983	0.236783	0.762821	0.540773	0.569444	0.165289
	3545	5MQF	5.9Å	0.016	0.470565	0.338628	0.541742	0.436043	0.472452	0.390443	0.600432	0.512661	0.360838	0.45782	0.490005	0.48827	0.384568	0.604413	0.553089	0.436693	0.309932	0.623333	0.515244
Fold 3	6803	5Y3R	6.6Å	0.03	0.542527	0.201885	0.607878	0.466046	0.556178	0.539516	0.478992	0.512186	0.613181	0.526126	0.558792	0.562777	0.564923	0.513725	0.55934	0.828571	0.57619	0.375	0.471204
	7103	6BJS	5.5Å	0.006	0.387174	0.44686	0.72876	0.279323	0.492648	0.266421	0.390549	0.736756	0.817458	0.475727	0.472108	0.482705	0.224446	0.415842	0.834114	1	0.392523	0.688679	0.935065
	2810	4D5Y	8.7Å	2.5	0	0	0	0.854376	0.637171	0	0	0	1	0.745774	0	0.115034	0	0	0	0.133094	0	0	0
	4242	6FEC	6.3Å	0.05	0.477407	0.243051	0.431153	0.542616	0.473731	0.536108	0.406772	0.39924	0.440636	0.45414	0.501205	0.510504	0.593373	0.416862	0.433315	0.557805	0.616466	0.234615	0.284047
Fold 4	3305	5FUR	8.7Å	0.01	0.418059	0.331095	0.465657	0.613774	0.467237	0.372509	0.486505	0.433356	0.580768	0.457816	0.435749	0.45247	0.36253	0.505721	0.465657	0.6875	0.350877	0.396552	0.444444
	2784	4V1M	6.6Å	0.019	0.324132	0.444569	0.636557	0.0761332	0.440778	0.211828	0.413518	0.701992	0.323685	0.417395	0.450802	0.449767	0.190476	0.433451	0.785599	0.342857	0.130435	0.626984	0.939759
	3949	6ESH	5.1Å	0.075	0.299653	0.23617	0.612388	0.857096	0.719049	0.194464	0.384749	0.464951	0.97903	0.747181	0.402985	0.564787	0.128866	0.375	0.510934	1	0.242424	-1	0.8
	4075	5LMP	5.35Å	0.05	0.541303	0.51527	0.618036	0.924323	0.819202	0.565647	0.726408	0.557128	0.89422	0.808927	0.642503	0.763658	0.588908	0.781356	0.618994	0.970665	0.75	0.8375	0.645161
	8131	5IVW	10Å	0.05	0.414621	0.308151	0.37388	0.449528	0.386178	0.324775	0.563864	0.284966	0.834037	0.381195	0.334591	0.34723	0.328035	0.608856	0.256439	0.948718	0.27957	0.630435	0.125
Average					0.400182	0.338115	0.523747	0.477404	0.510067	0.346049	0.490274	0.485528	0.62021	0.5094	0.431909	0.487889	0.337355	0.493441	0.49877	0.677764	0.352208	0.574291	0.523344
Average from Phase 1(p.1) for comparison					0.49214	0.380479	0.587644	0.532826	0.574816	0.481656	0.506169	0.558481	0.65659	0.557623	0.543643	0.560082	0.530504	0.503789	0.58234	0.65347	0.45471	0.445298	0.551721

## Sheet: Phase2_nocontour
Fold Info	EMD-ID	PDB_ID	Resolution	Contour	Coil f1	Beta f1	Alpha f1	DRNA f1	overall f1	Coil accu	Beta accu	Alpha accu	DRNA accu	overall accu	Q3	Q4	Coil recall	Beta recall	Alpha recall	DRNA recall	Coil Segment Acc	Beta Segment Acc	Alpha Segment Acc
Fold 1	6906	5ZAM	5.7Å	0.04	0.221097	0.0936546	0.344202	0.258774	0.260782	0.13377	0.0757409	0.228589	0.892066	0.259102	0.154179	0.176676	0.114286	0.0518519	0.216693	0.886364	0.479167	0.266667	0.583333
	8518	5U8S	6.1Å	0.02	0.619896	0.602719	0.802758	0.25474	0.675162	0.509502	0.765064	0.885104	0.289298	0.680046	0.691304	0.688431	0.485046	0.773743	0.895925	0.325	0.481343	0.828829	0.941606
	7290	6BU9	6.8Å	0.02	0.37672	0.346043	0.69734	0.860733	0.627783	0.280868	0.871377	0.707513	0.78303	0.612842	0.532663	0.562642	0.235294	0.891892	0.727749	0.853659	0.130435	1	0.666667
	4671	6QY3	9.1Å	0.015	0.391173	0.385016	0.34617	0.289246	0.365329	0.302875	0.604505	0.237707	0.938572	0.359294	0.315549	0.323659	0.276021	0.606583	0.233652	0.969697	0.326613	0.765333	0.198758
	7845	6DBL	5Å	0.03	0.4336	0.538051	0.745074	0.685948	0.599646	0.317902	0.448712	0.7793	0.889101	0.624294	0.499741	0.542923	0.304922	0.45182	0.791469	0.918919	0.4375	0.818182	0.902439
Fold 2	4141	5M1S	6.7Å	0.08	0.541731	0.552408	0.706776	0.445373	0.596776	0.455213	0.628357	0.823401	0.286957	0.609883	0.63926	0.633753	0.395442	0.640306	0.863861	0.358974	0.306122	0.649123	0.954545
	9316	6N1P	6.35Å	0.059	0.486441	0.403097	0.796168	0.191146	0.590308	0.394815	0.580241	0.892976	0.105694	0.613865	0.633681	0.62098	0.288387	0.581579	0.925789	0.0681818	0.193069	0.536585	0.970297
	0244	6HMS	7.1Å	0.58	0.27866	0.305291	0.398898	0.389585	0.329714	0.184902	0.607143	0.389527	0.536948	0.336496	0.262317	0.270711	0.114955	0.61039	0.435841	0.677419	0.0784314	0.8125	0.4375
	4139	5M0R	8.2Å	0.06	0.421944	0.386002	0.48145	0.506347	0.449178	0.406437	0.523842	0.458764	0.348745	0.441635	0.465985	0.462863	0.346373	0.615202	0.477458	0.384615	0.219178	0.626168	0.329545
	3545	5MQF	5.9Å	0.016	0.395196	0.346714	0.593051	0.528493	0.475918	0.280242	0.542553	0.692819	0.411627	0.480082	0.432705	0.43418	0.172097	0.538353	0.71895	0.478036	0.05	0.515528	0.65534
Fold 3	6803	5Y3R	6.6Å	0.03	0.567361	0.185217	0.661232	0.743142	0.60949	0.578862	0.371269	0.59742	0.696804	0.585637	0.624786	0.626529	0.628792	0.350962	0.642831	0.742857	0.612245	0.266667	0.644578
	7103	6BJS	5.5Å	0.006	0.434293	0.384845	0.791995	0.302236	0.520954	0.309114	0.281752	0.789884	0.968766	0.500031	0.436083	0.447393	0.246041	0.275862	0.843337	1	0.423077	0.533333	1
	2810	4D5Y	8.7Å	2.5	0.114621	0	0.0120627	0.802898	0.611717	0.109159	0	0.00675219	0.881316	0.669087	0.905977	0.602361	0.955692	0	0	0.119476	0.857143	0	0
	4242	6FEC	6.3Å	0.05	0.468215	0.259783	0.530819	0.61541	0.524999	0.518546	0.459365	0.518296	0.477628	0.495187	0.542077	0.537573	0.575563	0.450039	0.524402	0.514651	0.446677	0.375887	0.369863
Fold 4	3305	5FUR	8.7Å	0.01	0.517733	0.250326	0.4691	0.753945	0.52127	0.557768	0.305492	0.45491	0.612638	0.503198	0.50222	0.511194	0.595469	0.320312	0.484591	0.6375	0.53211	0.113636	0.411765
	2784	4V1M	6.6Å	0.019	0.661746	0.624006	0.74546	0.182696	0.660948	0.638432	0.647661	0.79033	0.127896	0.667885	0.706711	0.700766	0.650673	0.666667	0.816522	0.0857143	0.619048	0.659794	0.86
	3949	6ESH	5.1Å	0.075	0.616825	0.15864	0.776261	0.961289	0.85969	0.668146	0.256881	0.666767	0.985635	0.854602	0.695946	0.778107	0.695652	0.266667	0.708494	1	0.826087	-1	0.862069
	4075	5LMP	5.35Å	0.05	0.560515	0.590701	0.62465	0.941422	0.839168	0.60733	0.806507	0.499298	0.919466	0.832395	0.646723	0.763107	0.677054	0.876518	0.428969	0.96219	0.625731	0.87234	0.368421
	8131	5IVW	10Å	0.05	0.572046	0.316005	0.403801	0.598712	0.471104	0.585033	0.572016	0.300249	0.570945	0.462735	0.470683	0.472076	0.623656	0.606987	0.306998	0.538462	0.55102	0.571429	0.134615
Average					0.456832	0.354133	0.575119	0.542744	0.557365	0.412575	0.492025	0.56419	0.617007	0.557279	0.534663	0.534522	0.441127	0.503986	0.581239	0.606406	0.431316	0.567333	0.594281
Average from Phase 2 (p.2.) for comparison					0.511923	0.419506	0.634663	0.63567	0.61957	0.501091	0.558375	0.619598	0.680451	0.608145	0.584852	0.599629	0.535277	0.560673	0.63999	0.65614	0.484763	0.613752	0.665619
