# Supplementary material for: Detecting protein and DNA/RNA structures in cryo-EM maps of intermediate resolution using deep learning
Source: Nat Commun. 2021 Apr 16;12:2302. doi: 10.1038/s41467-021-22577-3 (PMC8052361; doi:10.1038/s41467-021-22577-3)
Supplement: Supplementary file 6 — Supplementary Data 3 [file 41467_2021_22577_MOESM6_ESM.xlsx]

## Sheet: Sheet1
Fold Info	EMD-ID	PDB_ID	Resolution	Contour	Coil f1	Beta f1	Alpha f1	DRNA f1	overall f1	Coil accu	Beta accu	Alpha accu	DRNA accu	overall accu	Q3	Q4	Coil recall	Beta recall	Alpha recall	DRNA recall	Coil Segment Acc	Beta Segment Acc	Alpha Segment Acc
Fold 1	6906	5ZAM	5.7Å	0.04	0.37908	0.27148	0.480021	0.23937	0.393268	0.27222	0.617844	0.34425	0.476323	0.354639	0.361624	0.363831	0.298532	0.649635	0.360331	0.431818	0.220588	0.6	0.261905
	8518	5U8S	6.1Å	0.02	0.624264	0.623759	0.827593	0.0553633	0.700761	0.504682	0.713906	0.889692	0.160494	0.691599	0.72287	0.718301	0.563514	0.740533	0.889868	0.15	0.280632	0.245455	0.610294
	7290	6BU9	6.8Å	0.02	0.364308	0.279232	0.474036	0.900675	0.599568	0.291052	0.879121	0.357919	0.863748	0.570952	0.397222	0.451372	0.367089	0.914286	0.317365	0.926829	0.3	0.75	0.25
	4671	6QY3	9.1Å	0.015	0.331051	0.287178	0.282315	0.205874	0.295085	0.281738	0.335115	0.190969	0.965994	0.280379	0.233234	0.24228	0.284104	0.305013	0.171298	0.954545	0.323711	0.327824	0.161994
	7845	6DBL	5Å	0.03	0.614328	0.530201	0.736365	0.618705	0.627059	0.599274	0.47373	0.811756	0.636323	0.632034	0.677061	0.653737	0.679901	0.498911	0.803828	0.454955	0.393939	0.25	0.5
Fold 2	4141	5M1S	6.7Å	0.08	0.643739	0.619336	0.731194	0.499288	0.662445	0.664213	0.667518	0.670545	0.527583	0.658751	0.690192	0.686165	0.717158	0.653465	0.683398	0.487179	0.39	0.5	0.465517
	9316	6N1P	6.35Å	0.059	0.684381	0.462598	0.77414	0.573497	0.692641	0.722231	0.679062	0.670376	0.457574	0.676751	0.730255	0.722749	0.771313	0.649462	0.71788	0.397727	0.540816	0.282051	0.42623
	0244	6HMS	7.1Å	0.58	0.449198	0.267043	0.506475	0.175137	0.432245	0.329436	0.314257	0.500826	0.62628	0.398317	0.882353	0.604167	0	0	1	0.451613	-1	-1	-1
	4139	5M0R	8.2Å	0.06	0.396921	0.399647	0.513118	0.668353	0.479713	0.343173	0.502772	0.443621	0.833083	0.48248	0.434941	0.452017	0.353299	0.507058	0.450624	0.871795	0.195556	0.368056	0.289256
	3545	5MQF	5.9Å	0.016	0.252836	0.346534	0.542817	0.373208	0.388574	0.165727	0.534817	0.571863	0.438168	0.404505	0.393031	0.396393	0.139607	0.530295	0.595816	0.496124	0.104712	0.607973	0.647239
Fold 3	6803	5Y3R	6.6Å	0.03	0.570524	0.2077	0.653787	0.530451	0.59508	0.600826	0.404296	0.558338	0.648736	0.569004	0.596845	0.599482	0.681875	0.387755	0.43027	0.375783	0.321295	0.266807	0.21232
	7103	6BJS	5.5Å	0.006	0.682563	0.61334	0.78003	0.518744	0.685521	0.673323	0.615111	0.740767	0.666171	0.680692	0.728517	0.728718	0.736383	0.621583	0.625516	0.594202	0.562889	0.531575	0.500261
	2810	4D5Y	8.7Å	2.5	0.206216	0.109866	0.272699	0.517322	0.433879	0.233882	0.272897	0.614114	0.368152	0.368412	0.372734	0.395331	0.223541	0.255285	0.180688	0.128274	0.0758598	0.0234458	-0.0289681
	4242	6FEC	6.3Å	0.05	0.343398	0.214544	0.446632	0.530622	0.437123	0.338239	0.407971	0.488537	0.407723	0.409021	0.431237	0.4419	0.362326	0.381982	0.347526	0.324792	0.302058	0.279324	0.25659
Fold 4	3305	5FUR	8.7Å	0.01	0.270595	0.30755	0.408124	0.740458	0.436541	0.205515	0.426233	0.393788	0.787687	0.444239	0.312869	0.346757	0.185696	0.413712	0.350125	0.364272	0.378418	0.392565	0.406711
	2784	4V1M	6.6Å	0.019	0.497342	0.464313	0.690283	0.0561421	0.540579	0.37691	0.425169	0.673482	0.362196	0.482603	0.519369	0.51795	0.39816	0.433099	0.372494	0.334634	0.296774	0.258914	0.221054
	3949	6ESH	5.1Å	0.075	0.553454	0.233383	0.798259	0.940228	0.865779	0.832921	0.593985	0.732221	0.888588	0.840519	0.766049	0.812308	0.906593	0.391304	0.461577	0.358582	0.255587	0.152593	0.0495981
	4075	5LMP	5.35Å	0.05	0.497384	0.535269	0.604813	0.929039	0.823729	0.548042	0.783201	0.488785	0.896758	0.812105	0.615325	0.741379	0.593407	0.804636	0.793677	0.835672	0.877668	0.919664	0.96166
	8131	5IVW	10Å	0.05	0.339411	0.330264	0.435858	0.552293	0.401331	0.253731	0.586274	0.358048	0.858058	0.402627	0.369615	0.382696	0.280952	0.607692	0.563361	0.62461	0.685859	0.747108	0.808357
Average					0.457947	0.379788	0.576766	0.506567	0.552154	0.433533	0.551057	0.552626	0.624718	0.534717	0.538702	0.53987	0.449655	0.541428	0.496905	0.488701	0.480497	0.472293	0.464089
Average_Emap2sec+(*)					0.49214	0.380479	0.587644	0.532826	0.574816	0.481656	0.506169	0.558481	0.65659	0.557623	0.543643	0.560082	0.530504	0.503789	0.58234	0.65347	0.45471	0.445298	0.551721
* The values taken from Suppl. Data 2, the datasheet of Phase1.
